# Supplementary material for: A systematic review on the impact of gestational Lyme disease in humans on the fetus and newborn
Source: PLoS One. 2018 Nov 12;13(11):e0207067. doi: 10.1371/journal.pone.0207067 (PMC6231644; doi:10.1371/journal.pone.0207067)
Supplement: S2 Table — (XLSX) [file pone.0207067.s004.xlsx]

## Sheet: Rel_QA
Risk of Bias Assessment of the 45 Included Articles.						Language				Location				Dates		Study Design				Risk of Bias
Refid	Author	Title	Journal	Year	RelevantFullPaper	English	French	Foreign Language	Foreign Language_comment	North America	Europe	Asia	Country	publication year	Sampling Year	Case reports/ case series	Cross-sectional	Cohort	Case-control	1-1 Allocation Sequence	1-12 allocation concealment	1-3 Representative Sample	1-4 Representativeness	1-10 blinding	1-11 blinding outcome	1-5 Incomplete data/ loss to follow-up	1-6 Excluded Observations	1-7 Reported Outcomes	1-9 Confounders	1-8 Other bias issues	1-12 OVERALL RoB	2-1 Direct Measure	5-1 Funding Bias	6-1 Magnitude underestimated	7-1 dose-response
5	J. Troyano-Luque, A. Padilla-Perez, I. Martinez-Wallin, M. Alvarez de la Rosa, S. A. Mastrolia, J. L. Trujillo, T. Perez-Medina	Short and long term outcomes associated with fetal cholelithiasis: a report of two cases with antenatal diagnosis and postnatal follow-up	Case Reports in Obstetrics and Gynecology	2014	Yes- relevant	English					Europe		Spain / patient from Mali - BB Lyme exists there: http://journals.plos.org/plosntds/article?id=10.1371/journal.pntd.0001924	2014	NR	Case reports/ case series				NA- not an experiment	NA- not an experiment	NA- not a cohort	NA	NA- case report	NA- case report	NA- case report	NA- Case Report	Yes (low risk of bias)	NA- case report	yes (low risk of bias)	Low RoB	No	No bias concern	No bias	No
55	R. Gasser, J. Dusleag, E. Reisinger, R. Stauber, M. Grisold, S. Pongratz, C. Furian, B. Feigl, W. Klein	A most unusual case of a whole family suffering from late Lyme borreliosis for over 20 years	Angiology	1994	Yes- relevant	English					Europe		Austria	1994	NR	Case reports/ case series				NA- not an experiment	NA- not an experiment	NA- not a cohort	NA	NA- case report	NA- case report	NA- case report	NA- Case Report	Unclear	NA- case report	unclear	Unclear RoB	No	No bias concern	No bias	No
73	V. Maraspin, E. Ruzic-Sabljic, D. Pleterski-Rigler, F. Strle	Pregnant women with erythema migrans and isolation of borreliae from blood: course and outcome after treatment with ceftriaxone	Diagnostic Microbiology & Infectious Disease	2011	Yes- relevant	English					Europe		Slovenia	2011	1994-2006			Cohort		NA- not an experiment	NA- not an experiment	Unclear	NA	No	No	Yes (low risk of bias)	Yes, (low risk of bias)	Yes (low risk of bias)	yes (low risk of bias)	yes (low risk of bias)	Unclear RoB	Yes	No bias concern	No bias	No
82	A. Lakos, N. Solymosi	Maternal Lyme borreliosis and pregnancy outcome	International Journal of Infectious Diseases	2010	Yes- relevant	English					Europe		Hungary	2010	1986-2008		Cross-sectional			NA- not an experiment	NA- not an experiment	NA- not a cohort	Yes (low risk of bias)	Unclear, reported that blinding was used	Unclear, reported that blinding was used	Yes (low risk of bias)	Yes, (low risk of bias)	Yes (low risk of bias)	yes (low risk of bias)	yes (low risk of bias)	Low RoB	Yes	No bias concern	No bias	No
89	D. Hulinska, J. Votypka, D. Vanousova, J. Hercogova, V. Hulinsky, H. Drevova, Z. Kurzova, L. Uherkova	Identification of Anaplasma phagocytophilum and Borrelia burgdorferi sensu lato in patients with erythema migrans	Folia Microbiologica	2009	Yes- relevant	English					Europe		Czech Republic	2009	2004-2007			Cohort		NA- not an experiment	NA- not an experiment	Yes (low risk of bias)	NA	Unclear, reported that blinding was used	Unclear, reported that blinding was used	Yes (low risk of bias)	Yes, (low risk of bias)	Yes (low risk of bias)	raw data available	yes (low risk of bias)	Low RoB	No	No bias concern	No bias	No
116	C. A. Walsh, E. W. Mayer, L. V. Baxi	Lyme disease in pregnancy: case report and review of the literature	Obstetrical & Gynecological Survey	2007	Yes- relevant	English				North America			USA	2006	NR	Case reports/ case series				NA- not an experiment	NA- not an experiment	NA- not a cohort	NA	NA- case report	NA- case report	NA- case report	NA- Case Report	Yes (low risk of bias)	NA- case report	yes (low risk of bias)	Low RoB	Yes	No bias concern	No bias	No
163	M. J. Grandsaerd, A. A. Meulenbroeks	Lyme borreliosis as a cause of facial palsy during pregnancy	European Journal of Obstetrics, Gynecology, & Reproductive Biology	2000	Yes- relevant	English					Europe		The Netherlands	2000	NR (likely 1999)	Case reports/ case series				NA- not an experiment	NA- not an experiment	NA- not a cohort	NA	NA- case report	NA- case report	NA- case report	NA- Case Report	Yes (low risk of bias)	NA- case report	yes (low risk of bias)	Low RoB	Yes	No bias concern	No bias	No
166	V. Maraspin, J. Cimperman, S. Lotric-Furlan, D. Pleterski-Rigler, F. Strle	Erythema migrans in pregnancy	Wiener Klinische Wochenschrift	1999	Yes- relevant	English					Europe		Slovenia	1999	1986, 1990-1997	Case reports/ case series				NA- not an experiment	NA- not an experiment	NA- not a cohort	Yes (low risk of bias)	Unclear, reported that blinding was used	Unclear, reported that blinding was used	Yes (low risk of bias)	Yes, (low risk of bias)	Yes (low risk of bias)	yes (low risk of bias)	yes (low risk of bias)	Unclear RoB	Yes	No bias concern	No bias	No
168	R. Schaumann, V. Fingerle, K. Buchholz, F. B. Spencker, A. C. Rodloff	Facial palsy caused by Borrelia infection in a twin pregnancy in an area of nonendemicity	Clinical Infectious Diseases	1999	Yes- relevant	English				North America	Europe		USA and Germany	1999	1997	Case reports/ case series				NA- not an experiment	NA- not an experiment	NA- not a cohort	NA	NA- case report	NA- case report	NA- case report	NA- Case Report	Yes (low risk of bias)	NA- case report	yes (low risk of bias)	Low RoB	Yes	No bias concern	No bias	No
175	B. Strobino, S. Abid, M. Gewitz	Maternal Lyme disease and congenital heart disease: A case-control study in an endemic area	American Journal of Obstetrics & Gynecology	1999	Yes- relevant	English				North America			USA	1999	January 1985 through June 1995				Case-control	NA- not an experiment	NA- not an experiment	NA- not a cohort	Yes (low risk of bias)	Yes (low risk of bias)	Unclear, reported that blinding was used	Yes (low risk of bias)	Yes, (low risk of bias)	Yes (low risk of bias)	yes (low risk of bias)	yes (low risk of bias)	Low RoB	Yes	No bias concern	No bias	No
190	G. Trevisan, G. Stinco, M. Cinco	Neonatal skin lesions due to a spirochetal infection: a case of congenital Lyme borreliosis?	International Journal of Dermatology	1997	Yes- relevant	English					Europe		Italy	1997	1993	Case reports/ case series				NA- not an experiment	NA- not an experiment	NA- not a cohort	NA	NA- case report	NA- case report	NA- case report	NA- Case Report	Yes (low risk of bias)	NA- case report	yes (low risk of bias)	Low RoB	Yes	No bias concern	No bias	No
208	R. Figueroa, L. A. Bracero, M. Aguero-Rosenfeld, D. Beneck, J. Coleman, I. Schwartz	Confirmation of Borrelia burgdorferi spirochetes by polymerase chain reaction in placentas of women with reactive serology for Lyme antibodies	Gynecologic & Obstetric Investigation	1996	Yes- relevant	English				North America			USA	1996	NR			Cohort		NA- not an experiment	NA- not an experiment	Yes (low risk of bias)	NA	Unclear, reported that blinding was used	Unclear, reported that blinding was used	Yes (low risk of bias)	Yes, (low risk of bias)	Yes (low risk of bias)	raw data available	yes (low risk of bias)	Low RoB	Yes	No bias concern	No bias	No
215	C. L. Williams, B. Strobino, A. Weinstein, P. Spierling, F. Medici	Maternal Lyme disease and congenital malformations: a cord blood serosurvey in endemic and control areas	Paediatric and Perinatal Epidemiology	1995	Yes- relevant	English				North America			USA	1995	1986-88		Cross-sectional			NA- not an experiment	NA- not an experiment	NA- not a cohort	Yes (low risk of bias)	Unclear, reported that blinding was used	Unclear, reported that blinding was used	Yes (low risk of bias)	Yes, (low risk of bias)	Unclear	yes (low risk of bias)	yes (low risk of bias)	Unclear RoB	Yes	No bias concern	No bias	No
224	S. Bussen, T. Steck	[Manifestation of Lyme arthritis in the puerperal period]	Zeitschrift fur Geburtshilfe und Perinatologie	1994	Yes- relevant			Foreign Language	German		Europe		German	1994	NR	Case reports/ case series				NA- not an experiment	NA- not an experiment	NA- not a cohort	NA	NA- case report	NA- case report	NA- case report	NA- Case Report	Yes (low risk of bias)	NA- case report	yes (low risk of bias)	Low RoB	Yes	No bias concern	No bias	No
237	B. A. Strobino, C. L. Williams, S. Abid, R. Chalson, P. Spierling	Lyme disease and pregnancy outcome: a prospective study of two thousand prenatal patients	American Journal of Obstetrics & Gynecology	1993	Yes- relevant	English				North America			USA	1993	may 1988- April 1990			Cohort		NA- not an experiment	NA- not an experiment	Yes (low risk of bias)	NA	Yes (low risk of bias)	No	Yes (low risk of bias)	Yes, (low risk of bias)	Yes (low risk of bias)	Partial	yes (low risk of bias)	Low RoB	Yes	No bias concern	No bias	No
243	R. Jovanovic, A. Hajric, A. Cirkovic, Z. Mikovic, R. Dmitrovic	[Lyme disease and pregnancy]	Glas - Srpska Akademija Nauka i Umetnosti, Odeljenje Medicinskih Nauka	1993	Yes- relevant			Foreign Language	serbian		Europe		Serbia	1993	1992			Cohort		NA- not an experiment	NA- not an experiment	Yes (low risk of bias)	NA	No	No	Yes (low risk of bias)	Unclear	Yes (low risk of bias)	yes (low risk of bias)	unclear	Unclear RoB	Yes	No bias concern	No bias	No
259	S. E. Schutzer, C. K. Janniger, R. A. Schwartz	Lyme disease during pregnancy	Cutis	1991	Yes- relevant	English				North America			USA	1991	NR	Case reports/ case series				NA- not an experiment	NA- not an experiment	NA- not a cohort	NA	NA- case report	NA- case report	NA- case report	NA- Case Report	Yes (low risk of bias)	NA- case report	yes (low risk of bias)	Low RoB	Yes	No bias concern	No bias	No
284	D. Nadal, U. A. Hunziker, H. U. Bucher, W. H. Hitzig, G. Duc	Infants born to mothers with antibodies against Borrelia burgdorferi at delivery	European Journal of Pediatrics	1989	Yes- relevant	English					Europe		Switzerland	1988	April 1986- march 1987		Cross-sectional			NA- not an experiment	NA- not an experiment	NA- not a cohort	Yes (low risk of bias)	Unclear, reported that blinding was used	Unclear, reported that blinding was used	Yes (low risk of bias)	Yes, (low risk of bias)	Yes (low risk of bias)	yes (low risk of bias)	yes (low risk of bias)	Low RoB	Yes	No bias concern	No bias	No
290	A. B. MacDonald	Gestational Lyme borreliosis. Implications for the fetus	Rheumatic Diseases Clinics of North America	1989	Yes- relevant	English				North America			USA	1989	1978-1988	Case reports/ case series				NA- not an experiment	NA- not an experiment	NA- not a cohort	NA	NA- case report	NA- case report	NA- case report	NA- Case Report	Yes (low risk of bias)	NA- case report	unclear	Unclear RoB	Yes	No bias concern	No bias	No
295	V. Andrasova, J. Svarovsky, B. Matousek	[Lyme disease in pregnancy]	Ceskoslovenska Gynekologie	1988	Yes- relevant			Foreign Language	Czech		Europe		Cechz Republic	1988	1986	Case reports/ case series				NA- not an experiment	NA- not an experiment	NA- not a cohort	NA	NA- case report	NA- case report	NA- case report	NA- Case Report	Unclear	NA- case report	unclear	Unclear RoB	Yes	No bias concern	No bias	No
301	K. Weber, H. J. Bratzke, U. Neubert, B. Wilske, P. H. Duray	Borrelia burgdorferi in a newborn despite oral penicillin for Lyme borreliosis during pregnancy	Pediatric Infectious Disease Journal	1988	Yes- relevant	English					Europe		Germany	1988	1984/1985	Case reports/ case series				NA- not an experiment	NA- not an experiment	NA- not a cohort	NA	NA- case report	NA- case report	NA- case report	NA- Case Report	Yes (low risk of bias)	NA- case report	yes (low risk of bias)	Low RoB	Yes	No bias concern	No bias	No
306	A. B. MacDonald, J. L. Benach, W. Burgdorfer	Stillbirth following maternal Lyme disease	New York State Journal of Medicine	1987	Yes- relevant	English				North America			USA	1987	1985	Case reports/ case series				NA- not an experiment	NA- not an experiment	NA- not a cohort	NA	NA- case report	NA- case report	NA- case report	NA- Case Report	Yes (low risk of bias)	NA- case report	yes (low risk of bias)	Low RoB	Yes	No bias concern	No bias	No
307	A. L. Mikkelsen, C. Palle	Lyme disease during pregnancy	Acta Obstetricia et Gynecologica Scandinavica	1987	Yes- relevant	English					Europe		Denmark	1987	NR	Case reports/ case series				NA- not an experiment	NA- not an experiment	NA- not a cohort	NA	NA- case report	NA- case report	NA- case report	NA- Case Report	Yes (low risk of bias)	NA- case report	yes (low risk of bias)	Low RoB	Yes	No bias concern	No bias	No
311	K. Weber, U. Neubert	Clinical features of early erythema migrans disease and related disorders	Zentralblatt fur Bakteriologie, Mikrobiologie, und Hygiene - Series A, Medical Microbiology, Infectious Diseases, Virology, Parasitology	1986	Yes- relevant	English					Europe		germany	1986	n Decemb er 1978 and June 1985	Case reports/ case series				NA- not an experiment	NA- not an experiment	NA- not a cohort	NA	NA- case report	NA- case report	NA- case report	NA- Case Report	Yes (low risk of bias)	NA- case report	yes (low risk of bias)	Low RoB	Yes	No bias concern	No bias	No
313	A. B. MacDonald	Human fetal borreliosis, toxemia of pregnancy, and fetal death	Zentralblatt fur Bakteriologie, Mikrobiologie, und Hygiene - Series A, Medical Microbiology, Infectious Diseases, Virology, Parasitology	1986	Yes- relevant	English				North America			USA	1986	NR - but may be reported in another publication... this is not the fist time I have reported on these.	Case reports/ case series				NA- not an experiment	NA- not an experiment	NA- not a cohort	NA	NA- case report	NA- case report	NA- case report	NA- Case Report	Yes (low risk of bias)	NA- case report	yes (low risk of bias)	Low RoB	Yes	No bias concern	No bias	No
317	L. E. Markowitz, A. C. Steere, J. L. Benach, J. D. Slade, C. V. Broome	Lyme disease during pregnancy	JAMA	1986	Yes- relevant	English				North America			USA	1986	1976 -1984	Case reports/ case series				NA- not an experiment	NA- not an experiment	NA- not a cohort	NA	NA- case report	NA- case report	NA- case report	NA- Case Report	Unclear	NA- case report	unclear	Unclear RoB	Yes	No bias concern	No bias	No
320	P. A. Schlesinger, P. H. Duray, B. A. Burke, A. C. Steere, M. T. Stillman	Maternal-fetal transmission of the Lyme disease spirochete, Borrelia burgdorferi	Annals of Internal Medicine	1985	Yes- relevant	English				North America			USA	1985	1983/84	Case reports/ case series				NA- not an experiment	NA- not an experiment	NA- not a cohort	NA	NA- case report	NA- case report	NA- case report	NA- Case Report	Yes (low risk of bias)	NA- case report	yes (low risk of bias)	Low RoB	Yes	No bias concern	No bias	No
398	A. Moniuszko, P. Czupryna, S. Pancewicz, M. Kondrusik, P. Penza, J. Zajkowska	Borrelial lymphocytoma-A case report of a pregnant woman	Ticks and Tick-borne Diseases	2012	Yes- relevant	English					Europe		Poland	2012	NR	Case reports/ case series				NA- not an experiment	NA- not an experiment	NA- not a cohort	NA	NA- case report	NA- case report	NA- case report	NA- Case Report	Yes (low risk of bias)	NA- case report	yes (low risk of bias)	Low RoB	Yes	No bias concern	No bias	No
468	G. Önk, C. Acun, M. Kalayci, F. Çaǧavi, B. Açikgöz, H. A. Tanriverdi	Gestational lyme disease as a rare cause of congenital hydrocephalus	Journal of the Turkish German Gynecology Association	2005	Yes- relevant	English						Asia	Turkey	2004	NR	Case reports/ case series				NA- not an experiment	NA- not an experiment	NA- not a cohort	NA	NA- case report	NA- case report	NA- case report	NA- Case Report	Yes (low risk of bias)	NA- case report	yes (low risk of bias)	Low RoB	Yes	No bias concern	No bias	No
473	T. Brzostek	Human granulocytic ehrlichiosis co-incident with Lyme borreliosis in pregnant woman--a case study	Przegla̧d epidemiologiczny	2004	Yes- relevant			Foreign Language	polish		Europe		Poland	2004	2001	Case reports/ case series				NA- not an experiment	NA- not an experiment	NA- not a cohort	NA	NA- case report	NA- case report	NA- case report	NA- Case Report	Unclear	NA- case report	yes (low risk of bias)	Low RoB	No	No bias concern	No bias	No
488	M. A. C. Hemels, L. J. Gerards, A. Kwee, T. F. W. Wolfs	Lyme borreliosis during pregnancy: Consequences for the newborn?	Tijdschrift voor Kindergeneeskunde	2002	Yes- relevant			Foreign Language	dutch		Europe		the netherlands	2002	NR	Case reports/ case series				NA- not an experiment	NA- not an experiment	NA- not a cohort	NA	NA- case report	NA- case report	NA- case report	NA- Case Report	Yes (low risk of bias)	NA- case report	yes (low risk of bias)	Low RoB	Yes	No bias concern	No bias	No
491	A. A. Nafeev	A case of Lyme disease in pregnancy	Zhurnal Mikrobiologii Epidemiologii i Immunobiologii	2001	Yes- relevant			Foreign Language	Russian			Asia	Russia	2001	1999	Case reports/ case series				NA- not an experiment	NA- not an experiment	NA- not a cohort	NA	NA- case report	NA- case report	NA- case report	NA- Case Report	Yes (low risk of bias)	NA- case report	yes (low risk of bias)	Low RoB	Yes	No bias concern	No bias	No
514	F. Londero, L. San Marco, D. Silvestri, M. Ruscio, D. Bassini	Lyme disease in pregnancy	Progresos en Obstetricia y Ginecologia	1998	Yes- relevant			Foreign Language	Italian		Europe		Italy	1998	1992-94		Cross-sectional			NA- not an experiment	NA- not an experiment	NA- not a cohort	Unclear- too few details are available to make a clear judgement	No	No	Unclear, reported that blinding was used	Yes, (low risk of bias)	Yes (low risk of bias)	no	yes (low risk of bias)	Unclear RoB	Yes	No bias concern	No bias	No
546	G. Isailović, M. Veljković, N. Soć, B. Krstić, M. Bjekić	Erythema migrans after a tick bite in a pregnant woman	Glas. Srpska akademija nauka i umetnosti. Odeljenje medicinskih nauka	1993	Yes- relevant			Foreign Language	Serbian			Asia	Serbia	1993	1991	Case reports/ case series				NA- not an experiment	NA- not an experiment	NA- not a cohort	NA	NA- case report	NA- case report	NA- case report	NA- Case Report	Yes (low risk of bias)	NA- case report	yes (low risk of bias)	Low RoB	Yes	No bias concern	No bias	No
553	J. Hercogova, M. Tomankova, D. Frosslova, D. Janovska	Early stage of Lyme borreliosis during pregnancy: Treatment of 15 women with erythema migrans	Cesko-Slovenska Gynekologie	1993	Yes- relevant			Foreign Language	Czech		Europe		Czech republic	1993	1987	Case reports/ case series				NA- not an experiment	NA- not an experiment	NA- not a cohort	NA	NA- case report	NA- case report	NA- case report	NA- Case Report	Yes (low risk of bias)	NA- case report	yes (low risk of bias)	Low RoB	Yes	No bias concern	No bias	No
591	G. Carlomagno, V. Luksa, G. Candussi, G. Magaton Rizzi, G. Trevisan	Lyme Borrelia positive serology associated with spontaneous abortion in an endemic Italian area	Acta Europaea Fertilitatis	1988	Yes- relevant	English					Europe		Italy	1988	1988				Case-control	NA- not an experiment	NA- not an experiment	NA- not a cohort	Unclear- too few details are available to make a clear judgement	No	No	Yes (low risk of bias)	Yes, (low risk of bias)	Yes (low risk of bias)	no	unclear	Unclear RoB	Yes	No bias concern	No bias	No
627	C. R. Jones, H. Smith, E. Gibb, L. Johnson	Gestational Lyme Disease Case Studies of 102 Live Births	Lyme Times	2005	Yes- relevant	English				North America			USA- ASSUMED, never stated, but talking about I scapularis ticks.	2005	????			Cohort		NA- not an experiment	NA- not an experiment	No	NA	Yes (low risk of bias)	No	No	No	No	no	no	High RoB	No	Yes bias concern	No bias	No
654	C.A.; Russell Ciesielski	Prospective study of pregnancy outcome in women with Lyme disease (abstract).	27th ICAAC	1987	Yes- relevant	English				North America			USA	1987	NR - conference proceeding.	Case reports/ case series				NA- not an experiment	NA- not an experiment	NA- not a cohort	NA	NA- case report	NA- case report	NA- case report	NA- Case Report	No	NA- case report	no	High RoB	Yes	No bias concern	No bias	No
655	P.E.; Lattner Lavoie	Culture positive, seronegative transplacental Lyme borreliosis infant mortality.		1987	Yes- relevant	English				North America			USA	1987- conference proceeding	NR	Case reports/ case series				NA- not an experiment	NA- not an experiment	NA- not a cohort	NA	NA- case report	NA- case report	NA- case report	NA- Case Report	Yes (low risk of bias)	NA- case report	yes (low risk of bias)	Low RoB	Yes	No bias concern	No bias	No
656	A Dlesk	Lyme seropositivity and pregnancy outcome in the absence of symptoms of Lyme disease.		1989	Yes- relevant	English				North America			USA	1989	NR			Cohort		NA- not an experiment	NA- not an experiment	No	NA	No	No	No	No	No	no	yes (low risk of bias)	High RoB	Yes	No bias concern	No bias	No
703	J. M. O’Brien, J. D. Baum	Low-grade fever, erythematous rash in pregnant woman • Dx?	Journal of Family Practice	2017	Yes- relevant	English				North America			USA	2017	NR	Case reports/ case series				NA- not an experiment	NA- not an experiment	NA- not a cohort	NA	NA- case report	NA- case report	NA- case report	NA- Case Report	Yes (low risk of bias)	NA- case report	yes (low risk of bias)	Low RoB	Yes	No bias concern	No bias	No
974	J. M. Remy, O. Chevrant-Breton, B. Logeais, M. Patoux-Pibouin, S. Chevrier, J. Chevrant-Breton	Lyme disease during pregnancy: About one case	Nouvelles Dermatologiques	1994	Yes- relevant		French				Europe		France	1994	NR	Case reports/ case series				NA- not an experiment	NA- not an experiment	NA- not a cohort	NA	NA- case report	NA- case report	NA- case report	NA- Case Report	Yes (low risk of bias)	NA- case report	yes (low risk of bias)	Low RoB	Yes	No bias concern	No bias	No
1640	Christine L. Williams, Jorge L. Benach, Anita S. Curran, Paul Spierling, Frank Medici	Lyme Disease during Pregnancy A Cord Blood Serosurvey	Annals of the New York Academy of Sciences	1988	Yes- relevant	English				North America			USA	1988	1985 - preliminary study to refid 215			Cohort		NA- not an experiment	NA- not an experiment	Yes (low risk of bias)	NA	Yes (low risk of bias)	No	No	No	Yes (low risk of bias)	No	unclear	Unclear RoB	Yes	No bias concern	No bias	No
1641	F.; Lampert	Infantile multisyslem inflammatory disease: another case of a new syndrome	European Journal of Pediatrics	1986	Yes- relevant	English					Europe		Germany	1986	1981	Case reports/ case series				NA- not an experiment	NA- not an experiment	NA- not a cohort	NA	NA- case report	NA- case report	NA- case report	NA- Case Report	Yes (low risk of bias)	NA- case report	yes (low risk of bias)	Low RoB	No	No bias concern	No bias	No
1642	Bracero; Wormser	Prevalence of seropositivity to the Lyme disease spirochete during pregnancy in an epidemic area. A preliminary report.	journal of maternal and fetal investigations	1992	Yes- relevant	English				North America			USA	1992	1988 to 1989			Cohort		NA- not an experiment	NA- not an experiment	Yes (low risk of bias)	NA	No	No	Yes (low risk of bias)	Yes, (low risk of bias)	Yes (low risk of bias)	yes (low risk of bias)	yes (low risk of bias)	Low RoB	Yes	No bias concern	No bias	No

## Sheet: CaseReports
Case Data summary
	Case Data							Test results by sample taken, +/- indicates results of the test and positive tests are shaded											DATASET	0= no	1= yes
								Maternal LD			Cord Blood	Placenta	Fetus/ Infant Autopsy	Newborn Samples		Child Samples	Comment						copied from paper			First trimester loss	12-28 weeks	3rd trimester loss	Born alive			Copied from paper									No child diag ONLY: mother sero etc . 1, placenta 2, cord blood 3, clinical mother only 4, nothing 5				Test status (mother clinical no child test=1, mother test no child test=2, mother both no child test =3, mother neither no child test=4 / mother clinical child test=5, mother test child test=6, mother both child test=7, mother neither child test=8)
	Reference	Country/State	Year	Age	LD trimester1	LD treated?	Termination of pregnancy week	Clinical	Serology	Sample Culture	Serology	Tissue	Tissue	Serology	Tissue	serology			Mother LD symptoms 0/1	mother treated 0/1	mother diagnostic results	mother good test?	Mother clinical history	Placenta tested and positive? 0/1	Cord blood tested and positive? 0/1	miscarriage 0/1	fetus died 0/1	fetus died 0/1	newborn died 0/1	Premature (<36wks) at birth? 0/1	newborn negative outcomes 0/1	fetus/newborn/child outcomes from paper.	Description of the clinical outcomes	Description of the results of autopsy or other pathology reports	child diagnostic test and positive? 0/1	child sero 0/1	spirochete 0/1	Testing of children/cord/placenta	Any placenta, cordblood or child tests good? 0/1	Link to pathogenesis? 0/1							Year
	North America -USA only
1	{168}	Arkansas (treated in Germany)	1997	34	2nd5	Yes	term	FP	2-tier 6 IgM+		S IgG-, IgM-	PCR -					Healthy twins. 2-tier IgM only: IFA+, IB + Mother tested at approx. 31 weeks pregnant.		1	1	1	1	A 34-year-old previously healthy woman from Germany lived for 3 years in Little Rock, Arkansas. While hiking in the Ozark Mountains, she was bitten twice by ticks on the abdomen on 14 and 15 June 1997. At that time she was pregnant (multipara, second trimester, biovular twin pregnancy). Ten days later, she moved back to Germany. Exactly 1 month after the tick bites, on 15 July 1997, she developed…	0	0				0	0	0	healthy						Immunofluorescence assay and ELISA of umbilical cord blood from both children were negative for serum IgG and IgM antibodies, as was PCR analysis of placenta tissue for B. burgdorferi	1		1	2	3	4	3		1997
2	{655}	California (exposure may be Maine)	1987	NR	NR	No	term	AR	ELISA-				WS+, culture+				Newborn died at 8 days. Many issues. Spirochete appeared similar to the original Long Island tick isolate, cultured from brain and brain and heart positive by staining. (B. burgdorferi questionable) Timing of mother’s test is unknown.		1	0	0	0	Mother had migrating arthralgias and malaise since camping on the Maine coast in 1971. but iwas sero negative by Yale LD ELISA.						1	0	1	Initially normal, 8 days readmitted to hospital with peripheral syanosis, systemic hypertension, metabolic acidosis, myocardial dysfunction and abdominal aortic thrombosis.	Initially normal, 8 days readmitted to hospital with peripheral syanosis, systemic hypertension, metabolic acidosis, myocardial dysfunction and abdominal aortic thrombosis.	Spirochete appeared similar to the original Long Island tick isolate, cultured from brain (cerebral cortex) and brain and heart positive by silver staining. (B. burgdorferi questionable)	1		1	Spirochete appeared similar to the original Long Island tick isolate, cultured from brain (cerebral cortex) and brain and heart positive by silver staining. (B. burgdorferi questionable)	0						7		1987
3	{259}	New Jersey	1991 2	NR	2nd	Yes	term	EM	IB IgM+/IgG+								Newborn was healthy. Mother tested at 27 weeks pregnant.		1	1	1	0	A patient in her twenty-seventh week of pregnancy presented with an erythematous, 4 cm macular annular patch on her right hip that expanded to 12 cm over three days. At that time the 1 cm leading edge band was less intense than the rest Examination of a 2 mm biopsy specimen of the leading edge showed a sharply demarcated, cufflike lymphocytic infiltrate around blood vessels of the superficial and…						0	0	0	She subsequently delivered a healthy baby.									1	4			3		1991
4	{290}	New York	1978	25	unknown	No	39	none					IHC+				Newborn died at 4 hours. Multiple anomalies: large ventriculoseptal, hydrocephalus, omphalocoele, clubfoot, spina bifida, and meningomye locoele. Spirochetes in fetal tissue.		0	0			25-year-old black woman presented in September 1978 in labor in week 39 of pregnancy. Her antepartum course was remarkable only for a brief episode of vaginal bleeding in her second month of pregnancy.						1	0	1	A 2250 gm female infant showed multiple anomalies at delivery including hydrocephalus, omphalocoele, clubfoot, spina bifida, and meningomye locoele. Respiratory distress developed in the newborn nursery and 4 hours later the infant died.	A 2250 gm female infant showed multiple anomalies at delivery including hydrocephalus, omphalocoele, clubfoot, spina bifida, and meningomye locoele. Respiratory distress developed in the newborn nursery and 4 hours later the infant died.	Autopsy disclosed a large ventriculoseptal defect as an additional malformation. Spirochetes were identified by immunohistochemistry in a retrospective examination of fetal autopsy tissue.	1		1	Spirochetes were identified by immunohistochemistry in a retrospective examination of fetal autopsy tissue.	0						5		1978
5	{290}	New York	1979	33	unknown	No	40	none					IF+				Newborn died at 30 minutes. Spirochetes in fetal tissue.		0	0			A 33-year-old white woman was admitted in February 1979 in week 40 of pregnancy. Her antepartum course was remarkable for uterine growth retardation as detected in serial obstetrical ultrasound examina tions.						1	0	1	A 1950-gm female infant showed poor color and poor respiratory activity at birth. The infant showed profound bradycardia with heart rates of less than 60 beats per minute, with progressive decline in cardiac output and death 30 minufes after birth despite maximum support in the neonatal nursery.	A 1950-gm female infant showed poor color and poor respiratory activity at birth. The infant showed profound bradycardia with heart rates of less than 60 beats per minute, with progressive decline in cardiac output and death 30 minufes after birth despite maximum support in the neonatal nursery.	Autopsy disclosed a large (1 cm diameter) ventriculo septal defect and showed an absence of the left hemidiaphragm with herniation of abdominal viscera into the left hemithorax. Spirochetal fragments were identified by indirect immunofluorescence in a retro spective examination of fetal autopsy tissue.	1		1	Spirochetal fragments were identified by indirect immunofluorescence in a retro spective examination of fetal autopsy tissue.	0						5		1979
6	{290; 306; 313;}	New York	1985	24	1st5	No	term	NR	IFA+, ELISA+3			DF+, MA+	DF+, IF+, K+, MA+				Stillborn. Dark field microscopy showed B. burgdorferi in the liver, adrenal, brain, heart, and placenta. Cultured spirochetes from liver. Lack of tissue inflamation noted. Mother tested postpartum.			0	1	0	A 24-year-old white woman was admitted in February 1985 in labor at term of her pregnancy. Ultrasound examination showed that the fetus was dead when she arrived at the hospital. a retrospective in terview established that she had acquired Lyme borreliosis in the first trimester of her pregnancy outside of Salt Lake City, Utah. Postpartum serologic studies yielded conflicting results because the …	1				1				stillborn. Ultrasound upon admittance for delivery fetus was dead. Fetal heart soundswere undetectable when she arrived at the hospital, and an ultrasound examinationconfirmed fetal demise. A 2,500-g stillborn wasdelivered vaginally.	stillborn. Ultrasound upon admittance for delivery fetus was dead.	Fetal viscera showed B. burgdorferi in the liver, adrenal, brain, heart, and placenta. Spirochetes were seen by darkfield examination of fetal liver and these bound specific monoclonal antibody H5332. No microscopic inflammation was identified in tissue sections which contained the spirochete ( Fig. 2). Points to emphasize from this case are: ( 1) lack of tissue inflammation in infected tissues; …	1		1	Autopsy: Fetal viscera showed B. burgdorferi in the liver, adrenal, brain, heart, and placenta. . Spirochetes were seen by darkfield examination of fetal liver and these bound specific monoclonal antibody H5332. {313} has methods information related to identification of BB. -->SilverStainson ParaffinSections: Deparaffinized sections were impregnated with a one percent solution of silver nitrate i…	1						6		1985
7	{290}	New York	1985	26	unknown	No	37	NR				WS+					Newborn, developed respiratory distress, treated with antibiotics and recovered.			0			A 26-year-old white woman was admitted in December 1985 at term pregnancy. Toxemia of pregnancy had its onset in week 37 of her pregnancy and was manifested as hypertension and proteinuria.	1					0	0	1	Respiratory distress ensued in the first day of life and was associated with hypoglycemia and fever.	The infant weighed 4 lb 12 oz at delivery and appeared healthy and active in the delivery room. Respiratory distress ensued in the first day of life and was associated with hypoglycemia and fever. The infant was treated with intravenous penicillin and metronidazole for septicemia of unknown cause after routine bacteriology cultures yielded no pathogens. The infant is now 3 years old, and has show…	At the request of the attending pediatrician, the placenta was re-examined for spirochetes by Warthin starry silver impregnation.- Many spirochetes were found in the placenta (Fig. 9).				the placenta was re-examined for spirochetes by Warthin starry silver impregnation.- Many spirochetes were found in the placenta (Fig. 9).	0		2				4		1985
8	{290}	New York	1986	19	unknown	No	term	NR				WS+					Newborn, developed respiratory distress, treated with antibiotics and recovered.			0			A 19-year-old black woman was admitted in January 1986 in active labor.	1					0	0	1	She delivered an 8 lb 5 oz male infant who developed respiratory distress in the first hour of life and was transferred to a neonatal intensive care unit at a university hospital. The infant responded to intravenous antibiotic therapy.		Examination of the placenta revealed otherwise normal appearing villi which contained rare B. burgdorferi spirochetes (Fig. 8).				Placenta otherwise normal appearing villi which contained rare B. burgdorferi spirochetes (Fig. 8).	0		2				4		1986
9	{290}	New York	1986	28	2nd5	Yes	term	EM	IFA-, ELISA-		IFA-, ELISA-	BSK-H+, WS+					Newborn was healthy. Mother appeared to have acquired LD 2x during pregnancy and was treated 2x. Mother tested at delivery.		1	1	0	0	A 28-year-old white woman was admitted in November 1986 in active labor at term pregnancy. Lyme borreliosis had been diagnosed in her second trimester when erythema migrans was found on the skin of her back. She took 500 mg of oral penicillin VK for 15 days, and the erythema migrans lesion faded and disappeared in the eighth day of therapy. One month later she consulted a cardiologist because of …	1	0				0	0	0	healthy. Both mother and infant were retreated with oral penicillin plus probenecid after delivery. Neither patient developed a Herxheimer reaction. Mother and child appeared well in several follow-up visits.	She delivered a healthy appearing 8 lb 13 oz male in fant.	Serology tests were negative for antibodies to B. burgdorferi in maternal blood and in umbilical cord blood from the infant by both IFA and ELISA methods. Culture of the placenta in BSK medium yielded motile spirochetes resembling borrelia species which could not be sub cultured. Warthin starry silver impregnation yielded spirochetes in placental villi (Fig. 10).				Serology tests were negative for antibodies to B. burgdorferi in maternal blood and in umbilical cord blood from the infant by both IFA and ELISA methods. Culture of the placenta in BSK medium yielded motile spirochetes resembling borrelia species which could not be sub cultured. Warthin starry silver impregnation yielded spirochetes in placental villi (Fig. 10).	0		1	2	3	4	3		1986
10	{290}	New York	1986	23	2nd	Yes	term	EM	S-			WS-					Newborn was healthy. Mother tested in 2nd and 3rd trimester.		1	1	0	0	A 23-year-old white woman was admitted to the hospital in her second trimester of pregnancy with concurrent erythema migrans and aseptic meningitis. Serology for Lyme disease was negative during the acute illness and remained negative in the convalescent period through term pregnancy. She was adequately treated with intravenous aqueous penicillin for 10 days. The erythema migrans lesion gradually…	0					0	0	0	healthy. She delivered a healthy male infant. Mother and child appeared well in serial follow-up postpartum visits.		Placental examination yielded no spirochetes by either culture or by histologic methods.				Placental examination yielded no spirochetes by either culture or by histologic methods.	0		1	2	4		3		1986
11	{290}	New York	1986	34	unknown	No	17	none	S-				IF+				Fetal death. Spirochetes found in brain. Mother tested postpartum.		0	0	0	0	A 34-year-old black woman was admitted in March 1986 in week 17 of her third pregnancy. Postpartum maternal blood showed a nonreactive result in Lyme serology.				1					She delivered a 30 gm male fetus in the emer gency room. In the 2 weeks prior to admission, she had experienced vaginal bleeding and abdominal cramping. An obstetric ultrasound ex amination in week 12 of pregnancy had shown a normal appearing fetus with no abnormalities in head circumference or femur length and sug gested normal fetal development.		An autopsy disclosed fetal hydroceph alus and spirochetes were identified in fetal brain by indirect immunoflu orescence (Fig. 5).	1		1	spirochetes were identified in fetal brain by indirect immunoflu orescence (Fig. 5).	1						6		1986
12	{290}	New York	1986	25	unknown	No	12	NR					BSK-H+, IHC-				Fetal death. BSK medium yielded B. burgdorferi from fetal kidney			0			A 25-year-old white woman was admitted in active labor in No vember 1986 at week 12 of her third pregnancy. She delivered a nonma cerated 294-gm male fetus in the emergency room. An autopsy disclosed no external or internal anomalies. The patient’s two previous pregnan cies had ended at 8 weeks and 26 weeks gestation; neither fetus had been examined histologically.			1						She delivered a nonma cerated 294-gm male fetus in the emergency room.		Routine sections showed no inflammatory infil trates. Culture of fetal viscera in BSK medium yielded B. burgdorferi and other bacteria from fetal kidney (Fig. 7), although no spirochetes were found in cultures of fetal brain, liver, spleen, heart, or thymus. No spiro- chetes were identified in fetal viscera using immunohistochemistry.	1		1	Routine sections showed no inflammatory infiltrates. Culture of fetal viscera in BSK medium yielded B. burgdorferi and other bacteria from fetal kidney (Fig. 7), although no spirochetes were found in cultures of fetal brain, liver, spleen, heart, or thymus. No spirochetes were identified in fetal viscera using immunohistochemistry.	1						8		1986
13	{290}	New York	1988	21	unknown	No	16	none	S-				IHC+ , MA+				Fetal death. Spirochetes isolated in brain. Mother tested postpartum.		0	0			A 21-year-old black woman was admitted in July 1988 in active labor in week 16 of her third pregnancy. In the 2 weeks before admis sion, she experienced vaginal bleeding, abdominal cramps, low-grade fever, and on the day of admission noted a foul-smelling vaginal dis charge. Postpartum maternal blood was negative for antibodies to B. burgdorferi.				1					A 150-gm maccrated male fetus showed no malformations at autopsy.		Spirochetes were identified in fetal brain with immunohisto chemistry using monoclonal antibodies (Fig. 6). No inflammation was found in fetal viscera at autopsy.	1		1	Spirochetes were identified in fetal brain with immunohisto chemistry using monoclonal antibodies (Fig. 6).	1						8		1988
14	{290; 313;}	New York	1989 2	22	unknown	No	19	none	S-				IF+				Fetal death. Coarctation of the aorta. No inflammation in spirochete positive tissues (not specified) was noted. Mother tested postpartum.		0	0	0	0	A 22-year-old white woman became pregnant while residing on a farm in Suffolk County, New York. She recalled no tick bite and did not see an erythematous skin lesion. Severe toxemia of pregnancy in week 17 of pregnancy was marked by hypertension, facial edema, and albumin uria and peripheral edema. Postpartum mater nal blood showed negative results in two laboratories for specific anti bodies to …				1					A macerated 514 gm stillborn female fetus with an atrial septal defect was delivered in week 19.		B. burgdorferi was identified in tissue by indirect immunofluorescence (Fig. 3).	1		1	B. burgdorferi was identified in tissue by indirect immunofluorescence (Fig. 3). {313} has methods information related to identification of BB. -->SilverStainson ParaffinSections: Deparaffinized sections were impregnated with a one percent solution of silver nitrate in deionized water pH 7.4 or 30 minutes at 56 degrees centigrade, and were differentiated with a solution of 2 percent silver nitrat…	1	0					6		1989
15	{290; 313;}	New York	1989 2	37	unknown	No	23	none	S-				IF+				Fetal death. Spirochetes found in the kidney. No inflammation in spirochete positive tissues. Mother tested postpartum.		0	0	0	0	A 37-year-old white woman became pregnant while residing on Shelter Island, New York. Fetal and maternal health appeared normal through week 20 of gestation. An amniocentesis at week 20 showed a normal fetal karyotype. Toxemia of pregnancy began in week 22 with hypertension and proteinuria. The mother’s medical history was remarkable for an un differentiated collagen vascular disorder which was i…				1					In week 23 a 490 gm stillborn male fetus was delivered.		A fetal autopsy showed coarctation of the aorta and no inflammation of fetal viscera in spite of visceral spirochetosis. B. burgdorferi was identified in tissue by indirect immunofluorescence (Fig. 4). {313} has methods information related to identification of BB.	1		1	B. burgdorferi was identified in tissue by indirect immunofluorescence (Fig. 4). {313} has methods information related to identification of BB. -->SilverStainson ParaffinSections: Deparaffinized sections were impregnated with a one percent solution of silver nitrate in deionized water pH 7.4 or 30 minutes at 56 degrees centigrade, and were differentiated with a solution of 2 percent silver nitrat…	1						6		1989
16	{290; 313;}	New York	1989 2	32	unknown	No	15	none	S-			IF+	IF+				Fetal death. Spirochetes found in the liver and placenta. Mother tested postpartum.		0	0	0		A 32-year-old Oriental woman became pregnant while residing in East Hampton, New York. Her course was uneventful in the first trimes ter of her pregnancy. Postpartum maternal serology was negative for specific antibodies to BB.	1			1					She miscarried at 15 weeks gestation and delivered an 85 gm female fetus with no congenital anomalies.		Spirochetes were observed in the fetal liver and in the placenta, but no inflammation was found in fetal viscera. B. burgdorferi was identified in tissue by indi rect immunofluorescence. {313} has methods information related to identification of BB.	1		1	Spirochetes were observed in the fetal liver and in the placenta, but no inflammation was found in fetal viscera. P. B. burgdorferi was identified in tissue by indi rect immunofluorescence. {313} has methods information related to identification of BB. -->SilverStainson ParaffinSections: Deparaffinized sections were impregnated with a one percent solution of silver nitrate in deionized water pH 7…	1						8		1989
17	{290}	New York	1989 2	27	unknown	No	25	AR					IF+				Fetal death, large intraventricular septal defect detected. Positive tissue not described.		1	0		0	A 27-year-old black woman was admitted for induction of labor at 25 weeks gestation after a routine obstetric ultrasound examination con firmed that the fetus had died in utero. No high-risk factors were noted in the patient’s prenatal care record and no infections were identified. The patient reported in retrospect that she had experienced myalgias, arthralgias, and episode of headache for which…				1					A macerated male fetus showed no external anomalies at deliv ery.		An autopsy showed a large intraventricular septal defect without additional internal anomalies. B. burgdorferi was identified in tissue by indirect immunofluorescence.	1		1	B. burgdorferi was identified in tissue by indirect immunofluorescence.	0	0					7		1989
18	{116}	New York	2007 2	42	3rd	Yes	41	AR	2-tier 6 IgM+/IgG+	PCR+	S IgG+/IgM+	WS-, GM-					Newborn was healthy. Mother’s synovial fluid PCR+ post-partum (after 1st round of treatment). 2-tier: ELISA+, WB IgM+/IgG+ Mother tested at 34 weeks pregnant.		1	1	1	1	A 42-year-old woman, gravida 4 para 2, presented at 34 weeks gestation complaining of new onset left knee pain for one week. Her antepartum course had been uncomplicated, including a nonreactive Rapid Plasma Reagin for syphilis. On physical examination, the left knee joint was swollen and tender to palpation. Examination of the musculoskeletal system was otherwise unremarkable. There was no obvio…	0	1				0	0	0	healthy, At 39 2 weeks she underwent elective induction of labor, and delivered a healthy female infant. Mother and baby were discharged home on postpartum day two		Pathological examination of the placenta, using Gomori methenamine and Warthin Starry silver stains, did not identify any spirochetes. Serological testing of the umbilical cord blood revealed ( ) IgG antibody, likely to have crossed from the maternal circulation, and ( ) IgM antibody.				Pathological examination of the placenta, using Gomori methenamine and Warthin Starry silver stains, did not identify any spirochetes. Serological testing of the umbilical cord blood revealed ( +) IgG antibody, likely to have crossed from the maternal circulation, and ( -) IgM antibody.	0		1	2	3	4	3		2007
19	{320}	Wisconsin	1984	28	1st	No	35	EM, AR	S IgG+				D+				Newborn died at 39 hours. Congenital hypoplastic left heart complex malformation. Spirochetes, morphologically compatible with B. burgdorferi, found in spleen, renal tubes and bone marrow. No inflammation in spirochete positive tissues. Mother tested postpartum.		1	0	1	0	A 28-ycar-old mother of two healthy children became pregnant for the third time in September 1983. Soon thereafter, she participated in outdoor activities in an area of northwestern Wisconsin known to be endemic for Lyme disease (3). On 7 November 1983, showed an expanding annular skin lesion in the left popliteal region reaching a size of 20 X 30 cm. She also developed two secondary skin lesions…						1	1	1	On 6 May 1984, the patient delivered a 3000·g male infant whose estimated gestational age was 35 weeks. No skin lesions were seen. The baby had respiratory distress. An echocardiogram and cardiac catheritization showed a dilated, poorly contractile left ventricle; aortic valvular stenosis; patent ductus arteriosus; and coarctation of the aorta. Despite emergency balloon catheter dilatation of the…		An autopsy of the infant showed widespread congenital cardiovasular abnormalities. Tubular hypoplasis of the ascending aorta and aoric arch, marked endocardial fibroelastosis, and a persistent left superior vena cava draining into the coronary sinus were found. There was no evidence of inflammation, ne· crosis, or granuloma formation in the heart or other organs. The placenta was not available fo…	1		1	Paraffin block sections of the viscera were stained later by a modification or the Diet· erle method. A few spirochetes, morpholopcally compatible with the Lyme disease spirochete, were found in the spleen, renal tubules, and bone marrow (Figure I). but not in the heart. Many oil immersion fields were examined to identify the spirochete and never more than one organism was seen in a given field.	0						7		1984
20	{317}	USA- not specified	1986 2	34	1st	Yes	20	EM, AR	S+			IF-, culture-	IF-, culture -				Fetal death. Mother tested at 8 and 16 weeks pregnant.		1	1	0	0	Patient 2 (Table) had the onset of ECM during the sixth week of preg¬ nancy, followed by headache and stiff neck one week later. Two weeks later, serum antibody titer to B burgdorferi was 1:512 by IFA, and she was treated with oral penicillin V for ten days. At 16 weeks, she had a brief episode of arthritis. At that time, maternal serum antibody titer to B burgdorferi was more than 1:2,048.	0			1					On physical examination at 20 weeks, no fetal heart could be auscultated, intrauterine fetal death was documented by ultrasound, and labor was induced.	The placenta was hypoperfused and the membranes exhibited autolytic change. There was no exúdate or nodularity. The amniotic fluid was not turbid. The fetus had no congeni¬ tal anomalies.	Microscopic examina¬ tion revealed autolysis of fetal tissues and an immature placenta with pres¬ ence of syncytial and cytotrophoblastic elements. There were no inflam¬ matory infiltrates. Culture and IFA of the placenta and fetal tissues were negative for B burgdorferi.	0		0	Culture and IFA of the placenta and fetal tissues were negative for B burgdorferi.	1						7		1986
21	{317}	USA- not specified	1986 2	32	1st	No	36	FP, AR									Newborn with hyperbilirubinemia, recovered.		1	0			Patient 7 developed fever, headache, and facial palsy during the tenth week of pregnancy and arthritis during the 19th week. The patient received no antimicrobial therapy.						0	0	1	At week 36, she had premature labor and was delivered of a 2,100-g infant who developed hyperbilirubinemia (18 mg/dL; indirect, 16 mg/dL) when 4 days old, but was otherwise normal. The child, now 9 years old, has had normal anatomic									4				1		1986
22	{317}	USA- not specified	1986 2	30	2nd	Yes	term	EM, AR									Newborn was healthy except for syndactaly		1	1			Patient 11 developed ECM during the 20th week. One week later, she experienced headache, stiff neck, and arthralgia. She was treated with erythromycin for ten days. A second course of antimicrobial therapy (oral penicillin V) was given at week 27.						0	0	1	Her infant was normal except for syndactaly (type 1) of the second and third toes.									4				1		1986
23	{317}	USA- not specified	1986 2	31	2nd	Yes	term	EM						S-			Newborn was healthy. At 8 months child was diagnosed with cortical blindness and developmental delay. Infant tested at 1 year.		1	1			Patient 15, who had had a previous child with trisomy 18, developed ECM during the 27th week of pregnancy and was treated with oral penicillin V for ten days. She had no other mani¬ festations of Lyme disease. The remainder of her pregnancy was uneventful, and she was delivered of a full-term, healthy, male infant.						0	0	0	delivered of a full-term, healthy, male infant. At 8 months of age, the child was diag¬ nosed as having cortical blindness and developmental delay. Computed tomography, assays for antibody to toxoplasmosis, rubella, cytomegalovirus, and herpes simplex, a-fetoprotein determination, and genetic evaluation were unrevealing. At 1 year of age, the child had no serum antibodies to B burgdorferi.			0	0		At 1 year of age, the child had no serum antibodies to B burgdorferi.	0						5		1986
24	{317}	USA- not specified	1986 2	31	3rd	No	term	EM, MG									Newborn was healthy except for a generalized, petechial, vesicular rash and hyperbilirubinemia		1	0			Patient 19 developed ECM and meningitis seven days before she was delivered of a full-term infant.						0	0	1	The infant was healthy except for a generalized, petechial, vesicular rash and hyperbilirubinemia (18 mg/dL; indirect, 17 mg/dL) when 5 days old. Routine viral and bacterial blood and skin cultures were negative. The infant was treated with penicillin G potassium for ten days. Dermatology and infectious disease consultants recognized no other common neonatal condition. The rash faded in one week.…									4				1		1986
25	{703}	USA- not specified	2017 2	31	2nd	Yes	41	EM	ELISA+								Healthy newborn Mother tested at 16 weeks pregnant.		1	1	1	0	A 31-year-old woman presented to her obstetrician’s office at 16 weeks’ gestation with a 2-day history of low-grade fever and an erythematous rash measuring 1 x 4 cm on her right groin. She had a medical history of a penicillin allergy (urticaria) and her outdoor activities included gardening and picnicking. We suspected that she was experiencing an allergic reaction and recommended an antihistam…						0	0	0	Healthy. she gave birth vaginally at 41 weeks to a baby boy weighing 3700 g.									1	4			3		2017
	Europe
26	{55}	Austria	1969	NR	pre5	No	NR	EM								IB+	New born had several minor abnormalities (huge sacral hemangioma, gluteal atrophy). Serology done 20 years later, whole family was positive.		1	0	1	0	In this report we present a case of an Austrian family (Bb is endemic in the area of Graz, Austria) who have suffered from Lyme disease for a period of more than twenty years. The wife is forty-three years of age and acquired Bb in 1968 with a most typical history of tick bite, erythema chronicum migrans, flu-like symptoms (stage I), and subsequent classical symptoms of Bb-associated disorders (a…						0	0	1		A son was born in 1969, who, at his birth, suffered from several minor abnormalities like a huge sacral hemangioma, gluteal atrophy, and others. He was generally weak, had recurrent episodes of fever throughout his life, and showed minor mental abnormalities like, eg, extreme irritability and depressions.		1	1		Diagnosis was confirmed in all 3 patients by immunoblotting in our specific clinic for Bb-associated disorders.	0						7		1969
27	{295}	Czech Republic	1986	26	2nd	Yes	32	EM				NR-		S-			Premature newborn with respiratory distress syndrome and anemia at birth. Time of newborn test is not reported.		1	1			In the first trimester of bleeding. At 20. the week is spent on the internal department. for sub-ebrllity: internal finding n ECG without pntol. nálew. Repeatedly hospitalized for incompetent throats, two days after a two- the librarian arbitrarily left hospital treatment At 23 weeks of treatment, he was treated with skin separator for Lyme disease (Erytheman chron. mlgrans, joint problems, polio…	0					0	1	1	In the 32nd week of pregnancy, she gave birth prematurely - 1450g ( 19 cm gauge, maturely). Serological examination of newborn blood is negative. The subsequent anemia was released on the 38th day after birth in good condition. In the puerperium H.J. after consulting KHF. Sem treated with tetracycline. 2 g 24 h seven dnli.		Histological examination of the placenta (3721 286 BA RO 29 10, 1986): in placenta of non- Spirochetes or specific reactions have been demonstrated.	0	0		Serology of child just says seronegative. Histological examination of the placenta (3721 286 BA RO 29 10, 1986): in placenta of non- Spirochetes or specific reactions have been demonstrated.	0						5		1986
28	{295}	Czech Republic	1986	24	3rd5	NR	41	EM						S-			Healthy newborn Time of newborn test is not reported.		1				Spont. birth in 41 weeks, 3800 g boys , 53 cm long, mature. 1ivý. Second day after birth diagnosed by skin constipation at ZM Erythema chronicum migrans. In the left snout of the pit the extem after the bite by the tick ,. June 1986 In- tertiary treatment: physiological finding.						0	0	0				0	0		just says seronegative.	0						5		1986
29	{307}	Denmark	1987 2	29	3rd5	Yes	39	EM	S+		S-						Healthy newborn Mother tested at 36 weeks pregnant.		1	1	1	0	In the 24th week of gestation a 29-year-old pregnant woman was bitten by a tick. Twelve weeks later she developed an exw panding annular skin lesion reacliing a size of 10 x 10 cm at the s.lte to the tick bite. She had no symptoms of systemic manifestarlons. As Lyme disease was suspected, she was given fenoxymethylpenicllJin I mill TE x 3 for 10 days and the skin lesion healed. The serum antibody…		0				0	0	0	At the 39th week, she gave birth to a healthy male infant.	The placenta was normal.					At delivery, Borrelia antibody titer in the cord and in the serum of the mother was not elevated.	0		1	3	4		3		1987
30	{974}	France	1994 2	27	3rd5	Yes	term	EM	ELISA IgG+, IgM+		ELISA IgG-, IgM-			ELISA IgG-, IgM-			Healthy newborn Mother tested at delivery. Newborn tested at 6 and 9 months.		1	1	1	0	A young woman of 27 years old. pregnant at 36 weeks of imnorrhea, with a notion of beta-lactam allergy, is in the service for the treatment of chronic erythema cum migrans (ECM). It appeared four weeks before 15 days after a tick bite that had not been removed could be complete. ECM was isolated, with no extra-cutaneous signs, nor fever. The inflammatory assessment, the electrocardiogram, the exa…	0	0				0	0	0	Childbirth and the perinatal period were normal			0	0		Pathological examination of the placenta can not find an inflammation and no spirochete has been seen in Whartin-Starry coloring. Lyme serology at cord, at six and nine months remained below thresholds IgG and IgM positivity for Elisa,	0						7		1994
31	{1641}	Germany	1981	NR	unknown	No	37	none	ELISA IgG+					ELISA IgG+			Child had many conditions: intellectually retarded, deaf, enlarged head, fontanelle 4x3 at 4 years, chronic meningitis, protruding eyes, blepharitis, conjunctivitis, strabismus, maculopaplar rash, pruritus, recurrent arthritis of the knees, adenomegaly, hepatosplenomegaly. Serology done retrospectively when child was 4 years old. There is no clinical history of LD before or during pregnancy in th…		0	0	1	0	One older brother of the patient is healthy and does not show any abnormalities. The father of the patient acquired a peculiar "rheumatic disease" with vasculitis (and uveitis?) in March 1979, 1 year prior to conception of the patient during a temporary stay in Argentina and was treated for several years. The mother (asymptomatic) also had positive fitres (ELISA: 290; 330 units), the father was n…						0	0	1	T.S. was admitted directly after delivery (birth date 03/18/81, gestation period 37 weeks, birth weight 2150 g, birth length 47 cm, head circumference 31 cm) to the Children's Hospital of the University of Giessen because of maculopapular skin rash, hepatosplenomegaly, anaemia and fever accompanied by recurrent infections (enteritis, bronchitis, rhinitis, cystopyelitis). During the first hospital…			1	1		As suggested by Dr. J. Bauer, Children's University Hospital Giegen, serum and cerebrospinal fluid of patient, mother and father were examined for antibodies against Ixodes-ricinus-Borrelia (burgdorferi) antigen at the virus laboratory of Prof. Dr. R. Ackermann, Universitfits-Nervenklinik, Cologne: Elevated IgG titers (ELISA: 480,370,330 units) were found repeatedly in the patient's serum. The ti…	0						6		1981
32	{301; 311}	Germany	1984	37	1st5	Yes	term	EM	ELISA IgM+ IgG-, IHA+, IFA-				WS+, MA+				Newborn died at 23 hours due to prenatal brain damage. Spirochetes identified in the brain and liver. Mother’s 1984 serology samples were negative with 1984 tests and positive with 1986 tests.		1	1	1	0	a 37-year-old woman who was bitten by several ticks near Wiirzburg, Germany, in late July, 1984, during the second month of her first pregnancy. Two weeks later she observed an expanding itchy skin lesion on the left lower leg around one of the tick bites. An erythema migrans about 8 cm in diameter was noted when she attended the private office of one of us (KW) on August 13, 1984. According to a…						1	0	1	Follow-up revealed that the woman had delivered a normal appearing child on March 10, 1985, after an uneventful pregnancy. Delivery was aided by vacuum extraction. Twenty-three hours after birth the child suddenly developed difficulty in breathing and succumbed within half an hour. A resuscitation attempt was unsuccessful.	Postmortem examination showed a well-proportioned newborn with a weight of 3400 g and a length of 51 cm. On the right side of the scalp was a large swollen and hemorrhagic area, but there was no skull fracture. The brain showed no bleeding or rupture other than a small infratentorial hemorrhage. In the tentorium and falx cerebri, a few small hemorrhages were discovered.	Microscopically there were cerebral and cerebellar edema and congestion. No significant inflammation was found in any organ including heart, liver, brain and kidney (placenta and spleen were not available). An immunohistologic examination of cerebral tissue and matrix of the brain for the common leukocyte antigen yielded negative results (courtesy of Dr. W. Permanetter, Department of Pathology, U…	1		1	Modified Dieterle or modified Warthin-Starry silver stains applied to paraffin sections of all available organs of the infant showed a few spirochetes strongly resembling B. burgdorferi in the brain (Fig. 1) and liver (Fig. 2). With an avidin-biotin method utilizing three chromogen substrates ( diaminobenzidine and alkaline phosphatase chromogens I and III), B. burgdorferi was identified in rare …	1						7		1984
33	{311}	Germany	1986 2	NR	3rd	NR	term	EM						S-			Healthy newborn Newborn tested more than once between birth and 9 months.		1				A second woman contracted EMD 2 weeks before term and delivered a normal child which did not show any clinical signs of infection or elevated antibody titers up to the age of 9 months.						0	0	0	delivered a normal child which did not show any clinical signs of infection or			0	0		No elevated antibody titers up to the age of 9 months.	0						5		1986
34	{224}	Germany	1994 2	36	3rd	Yes - post	term	AR	S IgG-, IgM+					S IgG-, IgM-			Healthy newborn. Mother had joint pain, IgM+ at day 28 of symptoms, at day 42 IgM- and IgG-. Newborn tested at birth.		1	0	1	0	At the age 36 V gravida III para was diagnosed with 39 complete SSW due to birth arrest. In secondary anesthesia a secondary cesarean section caesarea and a closed family portrait rilisatio. Because of ner intraoperative bleeding muBten on l. postoperatibe transfused on day 2 erythrocyte concentrates. the. The patient did not receive perioperative antibiosis. Immediately postoperatively, the pati…						0	0	0	The fresh, feminine new born was inconspicuous (weight 3590 g, length 50 cm, Apgar 9/10/10, umbilical artery pH 7.31). Because of ner intraoperative bleeding muBten on l. postoperatibe transfused on day 2 erythrocyte concentrates. the. The patient did not receive perioperative antibiosis. Immediately postoperatively, the patient ke, movement-dependent pain in the right shoulder tergelenk and indi…			0	0		In the serum of inconspicuous infants were neither IgM nor IgG Borrelia antibody detectable.	0						7		1994
35	{190}	Italy	1993	32	unknown	No	39	none	IFA IgG+			WS-			WS+, PCR+	9 m: ELISA, IFA, WB IgG- & IgM- 13m: ELISA-, IFA- WB IgG+, IgM -	Healthy newborn. At 3 weeks: multiple annular erythemas and fever, relapsed at 9, 12, 24 and 36 months. Each episode between 9 and 36 months treated with antibiotics. 13 month IgG western blot was positive for B. garinii 41 kD, 30 kD and 61 kD. 36 months a borrelia-like organism failed to culture on BSK-H. Mother was tested postpartum.		0	0	1	0	The mother, a 32-year-old woman, had not recalled any tick bite and had had no * symptoms during pregnancy, but she had taken part in outdoor activities in an area in the northeast of Italy known to be endemic for LB."* Since there had been no suspicion of Bb infection during pregnancy, serologic tests for LB had not been performed. At the 39th week, after an uneventful pregnancy, she gave birth …						0	0	1	On 7 May 1993, a 9-month-old baby boy was referred to the Pediatric Outpatient Clinic of the University Department of Dermatology in Trieste. For 8 months he had been suffering from a relapsing multiple annular erythema. Physical examination revealed a generalized, asymmetric, elevated, urticarial erythema characterized by arched, ring-shaped polycyclic patches (Fig 1). Furthermore, the infant ha…			1	0	1	9m: A skin punch-biopsy specimen was taken from a lesion for hisfologic examination and polymerase chain reaction (PCR). The biopsy was formalin fixed and paraffin embedded. Microscopic examination demonstrated no changes in the epidermis, and a superficial and deep perivascular, periadnexial, and interstitial infiltrate composed of lymphocytes with spare plasma cells and some neutrophils. Modifi…	1						6		1993
36	{473}	Poland	2001	25	3rd	Yes	term	EM	ELISA IgM+, IgG+								Newborn had hyperbilirubinemia and recovered Mother tested approx. 25 weeks pregnant.		1	1	1	0	The patient M. K., 25 years old, a teacher by profession, addressed zostata Clinic Chor6b Zak in Dybica in November 2001, due to suspicion of Lyme disease. Dissolution by tick does not notice, but lives in the area of endemic Lyme disease. From 2 months I was struggling with my right leg twitches and the pain of my right knee, since the month of obser- The appearance and the spontaneous disappear…						0	0	1	In the newborn, with the first, born with the time of the forces of nature, with the righteous! mas <! birth <and assessed in the Apgar score at 1 minute 10 points in the postnatal period except for hyperbilirubinemia <! (bilirubin c. 21.4 mg% b. 0.64 mg%) found maloptytkowosc (platelets 36 k, 29 k, 53 tys./mm 3) no signs of bleeding diathesis. two year observation the child develops well.			0	0		Serious in the direction of both infections in the child negative.	0						7		2001
37	{398}	Poland	2012 2	30	3rd5	Yes	term	EM	2 -tier IgM+, IgG-					ELISA IgM-			Healthy newborn 2-tier: ELISA IgM+ & WB IgM+ Mother tested postpartum & post treatment. Newborn tested after birth.		1	1	1	0	A 30-year-old woman in the 9th month (37th week) of pregnancy without chronic diseases or allergy history was admitted to the Outpatient Department, because of oedema and redness of the right auricle (Fig. 1a). The patient’s anamnesis revealed that she was bitten by a tick in the external part of the right earlobe 2 weeks before admission. Symptoms appeared 3 days after the tick bite. The ear was…						0	0	0	The patient gave birth to a healthy child. The newborn was examined by a paediatrician with serological testing performed. The results were negative.			0	0		The newborn was examined by a paediatrician with serological testing performed. The results were negative.	1						7		2012
38	{163}	The Netherlands	2000 2	33	2nd	Yes	38	FP	S IgM+,IgG+								Healthy newborn. Mother tested at 16, 17 (IgM+ only) and 19 (IgM+ and IgG+) weeks pregnant.		1	1	1	0	A 33-year-old pregnant woman, gravida 1, para 0, at 14 weeks of gestation presented with an upper respiratory tract infection. She complained about fatigue and severe neck pain causing sleeping problems. A few days later symptoms of nausea and vomiting emerged, resulting in weight loss of 6 kg in 1 week. Physical examination by the general practitioner did not reveal anything specific. He conclud…						0	0	0	healthy baby girl was born.									1	4			3		2000
39	{488}	The Netherlands	2002 2	37	3rd5	Yes	term	EM, FP	2-tier IgM+, IgG+					ELISA IgM-			Healthy newborn 2-tier: ELISA IgM+, IgG + & WB IgM+, IgG + Mother tested at 37 weeks pregnant. Newborn tested at birth.		1	1	1	1	Patient A was a 37 year old female, pregnant 4, para 2, with a blank history. She had one miscarriage and two pregnancies uncomplicated. where after two healthy boys were born. The current pregnancy initially occurred without problems. At 32-week she was a bit bitten in the Ardennes by a tick. Around the 33th week, Thin fever, cold chills and overall malaise and she noticed a red spot under her a…						0	0	0	Healthy: a daughter with a birth weight of 3290 g. The girl had a good start with an Apgarscore of IO / Io. In physical examination were no deviations found. On the twentieth day of life she could with the mother in good condition home. During the outpatient clinic visit at the age of two months we saw a sin infant with non-natal development, without any physical examinations.	The placenta had a weight of 720 grams and appeared macroscopically normal out.		0	0		Newborn's blood was examined on IgM against B.burgdorferi and there wcrd started cen 10-day cure with amoxicillin 40 mg / kg / day orally.The serological child study showed negative for B.burgdoreri- IgM (ELISA).	1						7		2002
40	{546}	Serbia	1991	25	1st5	Yes	term	EM	S IgG-, IgM-								Healthy newborn Mother tested at 10 weeks pregnant.		1	1	0	0	MM patients aged 25 years, visited the infirmary of the City Institute for Skin and Venereal Diseases in Belgrade on 25 06.1991. godine sa Erythema migrans the clinical picture in the gluteal area diameter of 10 cm. A tick bite lasted two weeks before the appearance of skin changes. The tick is removed with tweezers. The place of stay in nature at the time of the sting was Austria, the endemic ar…						0	0	0	At the beginning of 1992 patient has brought a healthy newborn into the world. "Alls well that ends well."									1	4			3		1991
41	{243}	Serbia	1992	29	2nd5	NR	term	NR	IFA IgM+, IgG+								Healthy newborn Mother tested at 25 weeks pregnant.				1	0	1. Trudniia SJ. 29 stork, drurorot.ka, gave information about the tick bite Il trimester of pregnancy. In 25 week serolorija showed antibodies in the titre: IgM 1:40, IgG 1. 160 Po11ovljeN11 blood tests showed a loss IgM, and the antibody in maintenance CGU nis t11tru items.						0	0	0	Pregnancy has passed neatly and the term was born with a ~ .so, female child (TM 3.550 / 52), without complications		RN examination of the placenta is not shown, and no zalaljenske infiltrates 611 indicate an infection.							1				2		1992
42	{243}	Serbia	1992	25	1st5	NR	term	NS	IFA IgM+, IgG+								Healthy newborn Mother tested at 18 weeks pregnant.		0		1	0	Pregnant women RJ, 25 ror111na, first time, iial the bite of ticks in 1 a trimester of pregnancy, followed by two-day febrility without any other complications. U 18 weeks in the serum IgM antibodies were found: 1: 60, IgG 1 in 240. Ponowъeki blood tests pohazal11 loss IgM. while maintaining the antibody in low-CGU титра.						0	0	0	Trudnohaje gave birth to a live, feminine child (TM 3.250 / 50), without komnt1kauiJa neonztalnom early period.		RN review The placenta does not show any inflammatory infiltrates to indicate on infection.							1				2		1992
43	{166}	Slovenia	1986	33	NR	Yes - post	34	none	IFA +				DF+				Fetal death. Spirochetes seen in lung, liver and brain tissue. Mother tested Ppostpartum: IFA IgG+, 6 months after treatment IgG-		0	post	1	0	Our first patient with probable fetal borrelial involvement was recognised in 1986: a 33-year-old woman delivered a stillborn female infant six weeks before term. Her prenatal record was negative for factors associated with high risk pregnancy and no infections were diagnosed du ring the prenatal period. She did not remember any tick or insect bite. did not recall any signs or symptoms suggestive…					1				fetus died	On autopsy the fetus showed early cutaneous macerations. fluidothorax, ascites. and hepatosplenomegaly. Clinically, congenital syphilis was suspected	Histological examination of tissues revealed only mild. predominantly perivascular lymphocytic infiltration. Spirochetes were seen by dark-field examination of lung. liver and brain tissue specimens. No attempt was made to culture spirochetes from fetal autopsy tissues	1		1	Spirochetes were seen by dark-field examination of lung. liver and brain tissue specimens.	0						6		1986
44	{166}	Slovenia	1999 2	26	1st5	Yes	32	EM	S+				DF+				Died within hours of birth. Hydrocephalus, a fluidothorax, ascites, no malformations. Spirochetes in lung and liver tissue. Mother tested at the end of the second trimester.		1	1	0	0	Our second patient was a 26-year-old woman who acquired EM after a tick bite in the first trimester of pregnancy. She was treated with phenoxymethyl penicillin I million IU t. i.d. for 10 days, and the skin lesion disap-peared within a few days. AL the end of the second trimester the patient developed vertigo. She was examined by an otologist who found no abnormalities. The patient was admitted t…						1	1	1	In the 32nd week of gestation he delivered a female infant who died within a few hours after birth.	The autopsy of the preterm infant revealed hydrocephalus. a fluidothorax, ascites, but no malformations.	Dark-field microscopic studies of lung and liver tissues showed spiroc hetes. No attempt was made to culture spirochetes from fetal autopsy tissues.	1		1	Dark-field microscopic studies of lung and liver tissues showed spiroc hetes. No attempt was made to culture spirochetes from fetal autopsy tissues.	0						7		1999
45	{166}	Slovenia	1999 2	26	1st5	Yes	25	EM	IFA -				WS-				Premature newborn died within minutes of birth. Autopsy: chorioamnionitis and vasculitis of umbilical vessels Mother tested at 6 weeks pregnant.		1	1			Case l was that of a 26-year-old woman whose first pregnancy ended with a spontaneous abortion at 20 weeks. Since a uterus bicomus was found. a surgical intervention was performed in the same year. Two years later she developed an EM (2 weeks after a tick bite) four weeks before her second pregnancy. No concomitant symptoms were present and the skin lesion was registered l 0 weeks later, at 6 wee…						1	1	1	she delivered a boy (at 25 weeks) weighing 610 g who died within a few minutes.	On autopsy of the preterm fetus no malformations were found. The placenta was normal.	Histological examination of tissues revealed chorioamnionitis and vasculitis of umbilical vessels. Warthin-Starry silver impregnation of tissues did not reveal the presence of spirochetes. Cultivation and PCR detection of B. hurgdorferi from fetal tissues and placenta were not performed	0		0	Warth in-Starry si lver impregnation of tissues did not reveal the presence of spirochetes. The placenta was normal. Cultivation and PCR detection of B. hurgdorferi from fetal tissues and placenta were not performed.	0						5		1999
46	{166}	Slovenia	1999 2	25	1st5	Yes	25	EM	IFA -				WS-				Premature newborn died immediately, no relevant findings on autopsy. Mother tested at 11 weeks pregnant.		1	1			A 25-year-old patient discovered EM one week after an insect bite during the I 0th week. of pregnancy. She only experienced a mild local itching. The EM disappeared 16 days after the institution of treatment. At 16 weeks of gestation the patient developed uterine bleeding of short duration. The pregnancy proceeded well up to the 25th week when she gave a birth to a girl weighing 450 g who died im…						1	1	1	died imediately (25 weeks)	On autopsy no malformations were identified. The placenta was normal.	Histological examination of fetal tissues did not reveal any marked abnormality. Spirochetes were not found in Warthin -Starry silver impregnated tissues. The placenta was normal. Culture and PCR detection of B. burgdorferi from fetal tissues and placenta were not performed.	0		0	Histological examination of fetal tissues did not reveal any marked abnormality. Spirochetes were not found in Warthin -Starry si l\'er impregnated tissues. Culture and PCR detection of B. burgdorferi from fetal tissues and placenta were not performed.	0						5		1999
47	{166}	Slovenia	1999 2	26	2nd5	Yes	33	EM	IFA -								Premature newborn had severe hyperbilirubinemia, staphylococcal infection and apnoea. Mother tested at 7 weeks pregnant.		1	1			A 26-year-old woman noticed EM 2 weeks after a tick bite during the 5th week of pregnancy. The skin lesion disappeared within 7 days after the initiation of treatment. At week 31 the patient developed preeclamp~ ia. and at week 33 labour was induced.						0	1	1	A boy weighing 1720 g was born. who developed marked hyperbilirubinaemia. Later on the infant developed a staphylococcal infection and manifested attacks of apnoea. Within one month the boy recovered and had a normal psychophysical development									4				1		1999
48	{166}	Slovenia	1999 2	23	2nd5	Yes	26	EM	IFA -								Premature newborn with respiratory distress syndrome, bilateral ventricular and periventricular bleeding, intraverebral parieto occipital bleeding. Child recovered. Mother tested at 21 weeks pregnant.		1	1			A 23-year-old patient acquired EM 2 weeks after a tick bite at 19 weeks of ge~tation; at the same time an insufficient cervix uteri was diagnosed. She felt well and therefore delayed the planned cerclage. EM disappeared within 18 days after the initiation of therapy. At 26 weeks of gestation !>he delivered an girl weighing 840 g who developed a respiratory distress syndrome soon after birth. A fe…						0	1	1	At 26 weeks of gestation she delivered an girl weighing 840 g who developed a respiratory distress syndrome soon after birth. After two months of intensive care the baby was able to leave the hospital and subsequently had a normal psychomotor development.	Ultrasonography showed bilateral ventricular and periventricular bleeding; later the infant abo developed intracerebral parietooccipital bleeding. After two months of intensive care the baby was able to leave the hospital and subsequently had a normal psychomotor development.								4				1		1999
49	{166}	Slovenia	1999 2	31	2nd5	Yes	36	EM	IFA -								Healthy newborn Mother tested at 26 weeks pregnant.		1	1			A 31-year-old woman noticed EM 2 weeks after a tick bite in the 24th week of pregnancy. The EM disappeared at the end of antibiotic treatment. The course of her pregnancy was uneventful.						0	0	0	At 36 weeks of gestation she gave a birth to a normal infant who later had a normal psychomotor development.									4				1		1999
50	{166}	Slovenia	1999 2	27	1st5	Yes	36	EM	IFA -								Newborn had respiratory distress, a wet lung and later pneumothorax and atelectasis. Mother tested at 16 weeks pregnant.		1	1			A 27-year-old previously healthy woman had onset of EM 4 week.s after a tick bite at 16 wech of gestation. The sk in lesion was accompanied by mild local itching and arthralgia. One week later treatment was introduced and the EM disappeared within 4 days. Since an insufficient cervix uteri was found, the woman was advised to resl.						0	0	1	At 36 weeks of gestation she delivered a boy weighing 2940 g who developed respiratory distress within 1 hour. A wet lung, and later a pneumothorax and atelectasis were diagno ed. The echocardiogram showed an atrial and ventricular septum de feel. Within two weeks the baby recovered and subsequently had a normal development.	A wet lung, and later a pneumothorax and atelectasis were diagno ed. The echocardiogram showed an atrial and ventricular septum de feel.								4				1		1999
56	{166}	Slovenia	1999 2	28	3rd	Yes	40	EM	IFA -								Healthy newborn. 7 months old bilateral ureteral stenosis with hydronephrosis identified. Mother tested at 29 weeks pregnant		1	1			A 28-year-old patient discovered EM at 29 weeks of pregnancy. She did not remember a bite at the si te of the skin lesion. In :>pite of treatment with c.:efadroxyl (500 mg t.i.d. for 14 days) which was prescribed by her physician, EM persisted. The patient was retreated with ceftriaxone but therapy was discontinued after 13 days because a mild rash appeared. The skin lesion completely disappeared…						0	0	0	A normal-looking boy was born at term, but 7 months later bilateral ureteral stenosis with hydronephrosis was found. The boy was monitored for a longer period by a urologist; no surgical intervention was necessary.	A normal-looking boy was born at term, but 7 months later bilateral ureteral stenosis with hydronephrosis was found. The boy was monitored for a longer period by a urologist; no surgical intervention was necessary.								4				1		1999
51	{166}	Slovenia	1999 2	23	3rd5	Yes	term	EM	IFA -								Healthy newborn, 5 months old vesicoureteral reflux was diagnosed. Mother tested at 33 weeks pregnant.		1	1			A 23-year-old woman noticed EM one week after a tick bite at 32 weeks of gestati on. She had no concomitant symptoms. The sk in lesion di\appeared within 3 days after commencement of treatment. The woman delivered a boy of normal appearance at term						0	0	0	The woman delivered a boy of normal appearance at term. Five months later a vesicoureteral renux was diagnosed in the infant. No surgical intervention was needed. but the boy remained under observation by an urologist.	a boy of normal appearance at term. Five months later a vesicoureteral renux was diagnosed in the infant. No surgical intervention was needed. but the boy remained under observation by an urologist.								4				1		1999
52	{166}	Slovenia	1999 2	29	1st	Yes	term	EM	IFA -								Healthy newborn, 10 months old unilateral ureteral stenosis and hydroureter Mother tested at 16 weeks pregnant.		1	1			A 29-year-old woman discovered EM at 16 weeks of gestation. She did not remember bei ng bitten by a tick at this site and had no additional symptoms. Treatment was initiated and the EM disappeared within 5 days. Her pregnancy was otherwise uneventful and. at term.						0	0	0	she gave birth to a normal-looking infant. Ten months later unilateral ureteral stenosis and hydroureter were detected in the infant. The boy underwent surgery and his subsequent development was normal.									4				1		1999
53	{166}	Slovenia	1999 2	37	1st5	Yes	term	EM	IFA -								Healthy newborn with syndactyly Mother tested at 6 weeks pregnant.		1	1			A 37-year-old patient had onset of EM without concomitant symptoms. 2 weeks after a tick bite during the 4th week of pregnancy. The EM disappeared 2 month after the institution of treatment.						0	0	1	a full-term female infant who was normal except for syndactyly of the second and third toes. The same anomaly was present in two members of her family.									4				1		1999
54	{166}	Slovenia	1999 2	28	1st	Yes	9	EM	IFA -								Spontaneous miscarriageabortion 9 weeks Mother tested at 7 weeks pregnant.		1	1			A 28-year-old patient terminated her first pregnancy with an abortion in the first trimester; in this period uterus bicornus was detected. Later she deli vered two healthy children. In the 6th week of her fourth pregnancy she noticed an EM on her leg. She did not remember any bite at the site of the skin lesion. During the same period the patient and three other members of the family experienced …			1															4				1		1999
55	{166}	Slovenia	1999 2	23	1st	Yes	10	EM	IFA -								Spontaneous miscarriage 10 weeks Mother tested at 5 weeks pregnant.		1				A 23-year-olcl patient developed EM accompanied by fatigue. at 5 weeks or gestation. She did not remember suffering a bite. After slight and transient bleeding at 7 weeks, a more pronounced bleeding appeared at 10 weeks and an artificial abortion was induced.			1															4				1		1999
57	{5}	Spain	2014 2	31	2nd	Yes	36	FP		BSK-H+, PCR+, RLBH+							Child developed cholelithiasis in utero (diagnosed at 26 weeks), at 2.5 years still suffers from this condition. Positive cell culture for Borrelia ssp. from unknown sample, confirmed LD by PCR and RLBH. Mother tested at 20 weeks pregnant.		1	1	1	1	The first case involved a 31-year-old pregnant illegal immigrant from Mali with a history of a caesarean birth due to preeclampsia. At 20 weeks of gestation, she was admitted to our department for fever of 38.8∘C of unknown origin. The pathology was initially attributed to a nonspecific viral illness. The genetic sonogram showed a fetus without signs of malformation, except for increased gallblad…						0	0	1	The female newborn weighed 2090 g and had an Apgar score of 9/9 and umbilical cord pH was 7.25. In the first hours after birth, the newborn experienced bilious vomiting, so, in addition to being breastfed, she received neonatal serotherapy for three days. The infant showed gradually increasing tolerance to oral feeding, beginning with artificial milk, although there was some sporadic vomiting due…									1	4			3		2014
	Asia
58	{468}	Turkey	20052	18	Unknown	No	36	none	S IgM+ WB IgG+					WB IgM +/-			Newborn had congenital triventricular hydrocephalus and aquaductus cerebri stenosis, transepandymal cerebrospinal-fluid leakage. Mother WB IgG: 31 kDa & Newborn WB IgM: 41 kDa and 75 kDa Mother tested at 34 weeks pregnant. Newborn tested at birth.		0	0	1	0	An 18-year-old nullgravida at 34 weeks of gestation was admitted to our hospitals pregnancy department with an uneventful pregnancy. Prenatal sonography at the time showed enlargement of the lateral ventricles that meaned congenital hydrocephalus. A part from head circumference the fetal maturity was appropriate for gestational age in the ultrasonography. In utero magnetic resonance imaging (MRI)…						0	0	1	The infant girl had a born weigth of 2920 gr (10-25 percentiles) and a head circumference of 37 cm (>97 percentiles). Preoperative MRI revealed triventricular hydrocephalus and aquaductus cerebri stenosis, transepandymal cerebrospinal-fluid leakage. A ventriculoperitoneal shunt was placed on day 2 of her life. She was discharged on day 5 with her mother.			0	0		After the delivery in Western-blot analysis high-specific antibodies were found in maternal blood and Borrelia burgdorferi non-specific antibodies were found in neonatal blood (equivocal outcome). Species-specific and highly spesific antigen with the molecular weigth of 31 kDa was present in maternal IgG Western-blot analysis. A genus specific antigen with the molecular weigth of 41 kDa and non-s…	0						6		2005
59	{491}	Russia	1999	21	2nd	Yes	term	NS	IFA IgG+								Healthy newborn Mother tested at 20 weeks pregnant.		0	1	1	0	Mother (bad translation):Below is the case of BL in a pregnant woman : women in the presence of false positive response to syphilis and the absence of any symptoms. Patient E., born in 1978, a student. entered in the department of pregnancy pathology Ulyanov skoro regional maternity hospital 16.02.99. Diagnosis on admission: pregnancy is 2nd. 20 weeks, chronic under- fvroplatsentarnaya · age-rela…						0	0	0										1				2		1999
	Footnotes:
	1 LD trimester= the Trimester that LD was acquired by the case, options "pre" before pregnancy, 1st trimester is pregnancy weeks 1-12, 2nd trimester is pregnancy weeks 13-27 and 3rd trimester is pregnancy weeks 27 to 40+ weeks, "post" after pregancy.
	2 case date not provided, publication date used as a surrogate.
	3 Conflicting postpartum serological results: CDC and New York State Department of Health found strongly reactive results by IFA and ELISA, however Dr. Allen Steere did not detect specific antibodies for B. burgdorferi.
	NR= not reported NS= non-specific, IB immunoblot, 2-tier= 2-teir testing was employed to establish lyme disease status, usually this is an ELISA followed by a confirmatory westernblot. BSK-H is a culture method "Barbour Stoeuner Kelly II medium" for B. bugdorferi. PCR= polymerase chain reaction. WS=Warthin Starry silver stain, GM= Gomori methenamine stain, IgG/ IgM- Immunoglobulin G and M are ind…
	5 Tickbite reported by mother.
	6 Maternal diagnosis with Lyme disease is in line with current guidelines {{Wormser, 2006 #1680;Stanek, 2011 #1681}}.
	4 ELISA test conducted on mother’s serum over 4 years after the birth of her child. Child’s serum was tested (unknown test) at unreported times between birth and 4 years old.

## Sheet: EPI analysis
Refid	Author	Title	Journal	Year	Level	epi - sampling frame - description	epi - sampling frame - location	epi - sampling frame - place	epi - sampling frame - dates	epi - exposure - description	epi- exposure tests	epi - outcome - description	epi- outcome - test	epi - DC - G1 description	epi- CD - G2 description	epi- DC - "positive" description	epi- DC - "negative" description	epi- CD - G1 n pos	epi - DC - G1 n neg	epi - CD - G1 %	epi - CD - G1 N	epi- CD - G2 n pos	epi - DC - G2 n neg	epi - CD - G2 %	epi - CD - G2 N	epi - DC - additional groups 2x2	Measure of Association	measure of Association value/variability	epi- DC - MoA adjusted?	epi - DC - MoA interpretation	Comments/Conclusions
73	V. Maraspin, E. Ruzic-Sabljic, D. Pleterski-Rigler, F. Strle	Pregnant women with erythema migrans and isolation of borreliae from blood: course and outcome after treatment with ceftriaxone	Diagnostic Microbiology & Infectious Disease	2011	cohort	Of 187 pregnant women diagnosed with previously untreated typical EM at the Department of Infectious Diseases of the University Medical Center Ljubljana, Slovenia, in the years 1994 to 2006, a total of 182 Borrelia blood culture was performed. Borreliae were isolated from blood in 7 (4%) of 182 pregnant women: 5 (71%) isolates were typed as B. afzelii and 2 (29%) as B. garinii. T	Slovenia, Ljubljana,	University Medical Center Ljubljana	1994-2006	Women were pregnant and EM positive on enrollment. +Ve blood culture vs. -ve blood culture	LD; clinical = EM, serological = Antibodies IgM and IgG (n indirect chemiluminescence immunoassay (LIAISON®) with the antigens OspC and VlsE for detection of IgM antibodies and VlsE for IgG antibodies), AND culture of blood= whole plasma was inoculated into modified Kelly Pettenkofer medium. Samples were incubated at 33 °C for up to 9 weeks and checked weekly for the presence of spirochetes by da…	Negative Pregnancy or infant outcome	clinical	Culture positive, EM pregnant women - all treated after presentation with EM during all stages of pregnancy	culture negative, EM pregnant women = all treated.	negative pregnancy or infant outcome. In this case 1 infant was born preterm, but was healthy.	healthy infants	1	6		7	NR			NR							182 pregnant women presented with EM and had blood cultured for Borrelia. 7/182 positive for Borrelia sp. 5 with afzelii and 2 with B. garinii. All 7 were treated
82	A. Lakos, N. Solymosi	Maternal Lyme borreliosis and pregnancy outcome	International Journal of Infectious Diseases	2010	crosssectional	From the 97 registered cases of gestational Lyme disease, we were able to analyze 95. Two women were lost to follow-up before delivery. All women were seen by the same examiner (AL). The following criteria for inclusion were used: (1) EM rash during pregnancy, as defined by the Centers for Disease Control and Prevention (CDC)14 and the European Union Concerted Action on Lyme Borreliosis (EUCALB)1…	Budapest,	Center for Tick-borne Diseases	1986-2008	+ve= EM during pregnancy, or ACA or facial palsy diagnosed during pregnancy	Every mother and 85 offspring were tested for Lyme borreliosis at the time of the first visit, with a homemade immunoblot using Borrelia afzelii (ACA1) as an antigen.17 The specificity of our test was 99% in infants, 97% in healthy blood donors, and 92% in ‘problem samples’. The sensitivity of the test was 48% in EM, 75% in lymphocytic meningoradiculitis, and 100% in the ACA and arthritis group.	Adverse outcomes +ve= pregnancy loss, fetal death, or anything wrong with the infant. -ve= healthy infants	clinical evaluation	women with LD during pregnancy		adverse outcome: (Table 1) spontaneous abortion (6), stillbirth (1), premature birth (1), small for dates (1), cavernous hemangioma (4), jaundice (2), dysplasia coxae (2), pyloric stenosis (1), papulovesicular eruption at birth (1), cerebral bleeding (1), muscular hypotonicity (1), hypospadias (1), skeletal anomaly (1).		20			95						frequency	spontaneous abortion 6.3%(2.4-13.2), Cavernous hemangioma 4.2% (1.2-10.4%), jaundice and dysplasia coxae 2.1% (0.3-7.4), sillbirth, premature birth, small for dates, pyloric stenosis, papulovesicular eruption, cerebral bleeding, muscular hypotonicity, hypospadias, skeletal anomaly 1.1%(0-5.7)	no	estimate frequency occurring in sample population.
82	A. Lakos, N. Solymosi	Maternal Lyme borreliosis and pregnancy outcome	International Journal of Infectious Diseases	2010	case series	From the 97 registered cases of gestational Lyme disease, we were able to analyze 95. Two women were lost to follow-up before delivery. All women were seen by the same examiner (AL). The following criteria for inclusion were used: (1) EM rash during pregnancy, as defined by the Centers for Disease Control and Prevention (CDC)14 and the European Union Concerted Action on Lyme Borreliosis (EUCALB)1…	Budapest,	Center for Tick-borne Diseases	1986-2009	postnatal presentation to researchers +ve vs. prenatal presentation to researchers -ve	EM / ACA etc diagnosed by physician (see other line)	adverse outcomes vs. healthy infant.	clinical assessment	post natal presentation	pre-natal presentation	adverse outcome	healthy infant	7	13	21.1	20	13	62	17.3	75		OR	2.01, 95%CI 0.60–6.32, p = 0.24	no	There was no difference in adverse reactions between the pre-natal diagnosed group and those women that presented to the clinic post-natal although the proportion of women in the post natal group was slightly higher.
82	A. Lakos, N. Solymosi	Maternal Lyme borreliosis and pregnancy outcome	International Journal of Infectious Diseases	2010	case series	From the 97 registered cases of gestational Lyme disease, we were able to analyze 95. Two women were lost to follow-up before delivery. All women were seen by the same examiner (AL). The following criteria for inclusion were used: (1) EM rash during pregnancy, as defined by the Centers for Disease Control and Prevention (CDC)14 and the European Union Concerted Action on Lyme Borreliosis (EUCALB)1…	Budapest,	Center for Tick-borne Diseases	1986-2010	LD in mother treated parenterally =-ve, LD in mother treated orally = -ve, LD in untreated women= +VE	clinical assessment = presence of EM, diagnosis with ACA or facial palsy + serology	adverse outcome- see previous line	clinical evaluation	untreated LD	treated LD	adverse outcome	healthy infant	6	4		10	14	71 (note this # is reversed in table 2.)		85		OR	7.61 (1.90-30.51)	no	untreated LD women were more likely to experience an adverse pregnancy outcome than treated women.	There are also results for Table 2 untreated / orally treated (not sig), untreated / parenterally treated (sig, same magnitude as this line) and orally vs. parenterally treated (not sig, but similar to this line). Table 3 = shows the treated/untreated and clinical symptoms (ACA, EM or FP) by pregnancy loss, other adverse outcome or healthy infant... these are also separated by all patients/ pre-n…
82	A. Lakos, N. Solymosi	Maternal Lyme borreliosis and pregnancy outcome	International Journal of Infectious Diseases	2010	case series	From the 97 registered cases of gestational Lyme disease, we were able to analyze 95. Two women were lost to follow-up before delivery. All women were seen by the same examiner (AL). The following criteria for inclusion were used: (1) EM rash during pregnancy, as defined by the Centers for Disease Control and Prevention (CDC)14 and the European Union Concerted Action on Lyme Borreliosis (EUCALB)1…	Budapest,	Center for Tick-borne Diseases	1986-2011					adverse outcome	healthy infant	interval over which the mother was infected during pregnancy (continuous)											OR	1	no	We observed no relationship between the length of infection during pregnancy and adverse pregnancy outcome (OR 1.00, p = 0.953) Length reported: The interval over which the mother was infected during pregnancy varied widely (0–280 days, average 33.01 days, standard deviation (SD) 54.59 days).	NO DEMOGRAPHIC DIFFERENCES BETWEEN ADVERSE REACTION AND HEALTHY INFANT MOTHERS: There was no statistically significant difference in the general state of health between the treated and untreated mothers. All untreated mothers with an adverse pregnancy outcome were regularly checked by their obstetricians. Only one of the mothers with spontaneous abortion had a history of a similar episode. None o…
82	A. Lakos, N. Solymosi	Maternal Lyme borreliosis and pregnancy outcome	International Journal of Infectious Diseases	2010	case series	From the 97 registered cases of gestational Lyme disease, we were able to analyze 95. Two women were lost to follow-up before delivery. All women were seen by the same examiner (AL). The following criteria for inclusion were used: (1) EM rash during pregnancy, as defined by the Centers for Disease Control and Prevention (CDC)14 and the European Union Concerted Action on Lyme Borreliosis (EUCALB)1…	Budapest,	Center for Tick-borne Diseases	1986-2012	trimester of pregnancy Lyme borreliosis was acquired.	see other lines	Pregnancy Loss +ve, Other adverse outcome +ve, Healthy new born -ve	clinical assessment	1st trimester Lyme D+	2nd or 3rd trimester Lyme D+	pregnancy loss / adverse outcome	healthy new born	5 / 1	24		30	1/11	44		56						No statistics done on whether there was an association with pregnancy loss in trimester 1, "Pregnancy loss most often occurred when the infection was acquired in the first weeks of pregnancy. Five of the pregnancy losses occurred in the 8th week of gestation and one in the 13th week; one stillbirth (at 22 weeks) occurred among st our patients (Table 4)" There was also no stats conducted looking a…
82	A. Lakos, N. Solymosi	Maternal Lyme borreliosis and pregnancy outcome	International Journal of Infectious Diseases	2010	case series	of the 95 pregnant women in the study, 75 were seen pre-natal and 74 of these had an IgM Borrelia immunoblot result from the cord blood.	Budapest,	Center for Tick-borne Diseases	1986-2013	Cord blood immunoblot IgM +ve/-ve	immunoblot IgM +ve/-ve	Adverse outcomes vs. healthy infant	clinical assessment	Immunblot +ve	Immunoblot -ve	adverse outcome	healthy infant	0	7		7	0	67		67						IgG RESULTS --MATERNAL ANTIBODIES: All newborns born to mothers who were IgG-positive at delivery were IgG-positive. The IgG reaction of the newborns mirrored the immunoblot pattern of their mothers, suggesting that these antibodies were of maternal origin.
89	D. Hulinska, J. Votypka, D. Vanousova, J. Hercogova, V. Hulinsky, H. Drevova, Z. Kurzova, L. Uherkova	Identification of Anaplasma phagocytophilum and Borrelia burgdorferi sensu lato in patients with erythema migrans	Folia Microbiologica	2009	XS - details on 3 cases +ve.	2004-2007 general population sample	Central Bohemia Region, Czech Republic	NR	2004-2007	Pregnant women with EM	ELISA C6, Westernblot, PCR, Culture/staining, IFA: PCR: OspA (Ivacic et al. 2007) or recA genes (Pahl et al. 1999; Hulínská et al. 2006). , culture: . Borrelia strains in BSK-H medium and OspA sequencing Sero: Immunetics QuickELISA C6 Borrelia kit and (Biowestern Ltd., Czech Republic) Case 4= B. garinii blood culture positive, BBsl IgG +ve, blood PCR +ve at first visit. Case 9 = ,BBsl IgG +ve, ti…	Pregnancy outcome - abnormalities vs. normal/healthy						2	6						8						There were 8 pregnant women, but only 3 had unusual test results etc and are reported in the data collection form as there is no data on the others. Of note... all 3 were B garinii infections during 1st trimester. Two resulted in still birth, one resulted in healthy twins of which one had IgM and IgG antibodies to BBsl. Case 9 and 12 (twins) had culture or PCR +ve placentas. -1 twin had positive …
166	V. Maraspin, J. Cimperman, S. Lotric-Furlan, D. Pleterski-Rigler, F. Strle	Erythema migrans in pregnancy	Wiener Klinische Wochenschrift	1999	case series	105 consecutively enrolled pregnant women with typical EM. Took history, physical exam, serology to borrelia and follow-up. Age 17-42 years. 4 had existing conditions (hypothyroidism, diabetes type I, cancer previous, IgA glomerulonephritis)	Ljubljana, Slovenia	Lyme Borreliosis Outpatient clinic of the department of Infectious diseases at the university medical center	1990-1997	Lyme disease during pregnancy	Positive for EM , 95/105 never tested positive to BB and only 5 had IgG antibodies through follow-up.	adverse outcome / healthy infant	clinical assessment	LD during pregnancy		adverse outcome	healthy infant	12	93		105										OF the 12 adverse events: 2 abortions @ 9 and 10 weeks, 5 preterm died after birth @15 weeks, 14 weeks, 7 weeks and 4 weeks (cardiac abnormality). 4 born at term had congenital anomalies (3 syndactyly, 3 urologic abnormalities) Data from Public Health indicated that 1991-1997 the incidence of preterm births was 9.8%, in the study group it was 5.7%. Congenital anomalies 1991-1997 was 1.6%, in the …
175	B. Strobino, S. Abid, M. Gewitz	Maternal Lyme disease and congenital heart disease: A case-control study in an endemic area	American Journal of Obstetrics & Gynecology	1999	CC	Cases - cardiac congenital abnormalities, Controls- seen for minor cardiac investigations e.g. check murmur. All meeting enrollment criteria were sent an exposure questionnaire including LD exposure questions. Those that completed the questionnaire were eligible for inclusion.	Westchester, New York	Department of Pediatrics, New York Medical College–Westchester County Medical Center	January 1985 through June 1995	Lyme disease during pregnancy or 3m b4 conception, or 1 yr b4 conception or anytime before conception. Criteria for definite Lyme disease were as follows: (1) characteristic Lyme symptoms (rash, joint pain or swelling, fever, headache, stiff neck) and (2) diagnosis and treatment by a physician. Women were designated as having possible Lyme disease if (1) they were treated for Lyme disease but the…	Clinical diagnoses by other physician, testing would be variable and is not described.	A potential case patient was defined as any child <7 years old with a diagnosis of an anatomic or physiologic cardiac abnormality not associated with documented chromosomal abnormality, genetic syndrome, prematurity, or a defined postnatal cause. A potential control subject was defined as any child <12 years old who was evaluated because of a heart murmur, rhythm irregularity, or chest pain and f…	clinical assessment	congenital cardiac abnormality	control group other cardiac assessment	Mother had LD during pregnancy, 3m before conception, 1yr before conception or anytime before conception.	No LD diagnosed in mother			1.6 (anytime)	796			1.8	704		OR	0.85 (0.39-1.89)	no, no association found in uni variate analysis, so multivariate was not done.	Mothers of control subjects were slightly more likely than those of case patients to have had Lyme disease during pregnancy or before pregnancy. (No association was found when looking at women who had LD <3m before conception, <1yr before conception OR when the possible LD cases were included.) TABLE 4 POWER: Although the number of women exposed around the time of conception was small, we are abl…	Analysis of comparability between cases and controls: After we controlled for the child’s date of birth, there was no difference in response rate between case patients and control subjects (odds ratio 1.23, P > .10). There was also no difference in response rate according to type of cardiac anomaly among the case patients. Mothers of case patients were significantly younger than mothers of contro…
175	B. Strobino, S. Abid, M. Gewitz	Maternal Lyme disease and congenital heart disease: A case-control study in an endemic area	American Journal of Obstetrics & Gynecology	1999	CC	Cases - cardiac congenital abnormalities, Controls- seen for minor cardiac investigations e.g. check murmur. All meeting enrollment criteria were sent an exposure questionnaire including LD exposure questions. Those that completed the questionnaire were eligible for inclusion.	Westchester, New York	Department of Pediatrics, New York Medical College–Westchester County Medical Center	January 1985 through June 1995	Tick bite during pregnancy or <3 m b4 conception, <1yr b4 conception or anytime b4 conception.	results of a questionnaire, so variable and not reported	A potential case patient was defined as any child <7 years old with a diagnosis of an anatomic or physiologic cardiac abnormality not associated with documented chromosomal abnormality, genetic syndrome, prematurity, or a defined postnatal cause. A potential control subject was defined as any child <12 years old who was evaluated because of a heart murmur, rhythm irregularity, or chest pain and f…	clinical assessment	Cases - cardiac congenital abnormalities,	Controls- seen for minor cardiac investigations e.g. check murmur.	Tick bite during pregnancy or <3 m b4 conception, <1yr b4 conception or anytime b4 conception.	no tick bite reported prior to conception			4.8	796			4.8	704		OR	0.93 (0.56 - 1.56)	adjusted OR *Adjusted for maternal age, number of live births, current county of residence, year of birth of study child, occupational x-ray exposure, maternal high blood pressure, and characteristics of residence (wooded area, deer) at the time of birth of the study child. Reference groups for each category of Lyme disease exposure were women in the category with no exposure.	Mothers of control subjects were slightly more likely to have reported tickbites prior to conception or during pregnancy. This lack of association was true for those exposed <3m b4 conception, <1yr before conception and anytime b4 conception.	Other sig environmental RFs that could be surrogates for tick exposure were reported: "Mothers of control subjects were more likely than those of case patients to have lived in wooded areas (odds ratio 0.62, 95% confidence interval 0.45-0.86), whereas mothers of case patients were more likely to have seen deer on their property (odds ratio 1.61, 95% confidence 1.18-2.20)."
208	R. Figueroa, L. A. Bracero, M. Aguero-Rosenfeld, D. Beneck, J. Coleman, I. Schwartz	Confirmation of Borrelia burgdorferi spirochetes by polymerase chain reaction in placentas of women with reactive serology for Lyme antibodies	Gynecologic & Obstetric Investigation	1996	case series	60 women prospectively enrolled in case series during prenatal screening because they were ELISA positive or equivocal for LD. The goal was to examine placentas for BB.	Westchester county, NY, USA	Westchester county medical center	NR	LD serology of pregnant women --> ELISA positive or equivocal +VE and negative was not included in sample.	LD screening was done with ELISA= MarDx and Additionally a WB was done but was not used to determine LD status.... WB IgG and IgM = LD Marblot test, MarDx diagnostics. OLD Criteria IgG 5/10 bands [83, 66, 58, 45, 41, 39, 30, 28, 25, 21) and IgM 2/8 bands [83, 58, 45, 41, 37, 28, 25, 21]	placental tissue tested for BB:	1) Warthin-Starry silver stain for spirochete detection. (screened by 2 independent people). 2) If spirochete positive, sample tested by PCR (replicated at least 5 times) - primers not described, but detection limit is apparently 10 organisms and it has a high specificity against of Borrelia.	LD ELISA sero positive asymptomatic pregnant women	LD ELISA equivocal	placenta +ve	placenta -ve	0	31		31	3	26		29						2/3 were tested by PCR and were BB positive. the third one was not tested. These 3 did not have a history of LD or tickbites. Spirochetes were at low levels in the placenta as many samples were -ve from a given placenta.
215	C. L. Williams, B. Strobino, A. Weinstein, P. Spierling, F. Medici	Maternal Lyme disease and congenital malformations: a cord blood serosurvey in endemic and control areas	Paediatric and Perinatal Epidemiology	1995	cohort	Cohort of prospectively enrolled pregnant women between 1986 and 1988 in an endemic and non-endemic LD area	Westchester County, New York & Rockland County,NY		1986-1988	Endemic mother (+ve) vs. control (-ve)	see previous lines	Congenital malformations at birth or during follow-up (6months)	A copy of the hospital discharge summary which included both the admission and discharge diagnoses was obtained for 95% of the infants from the endemic area and 97% of infants from the control area. All ICDM codable congenital malformations were noted, as well as infant birthweight, gestational age, and neonatal problems. Follow-up information was sought from the child’s paediatrician at 6 months…	endemic	controls (non-endemic	congenital malformation	healthy				2386				2428		rate/1000	All malformations : endemic 77.54, non-endemic 88.55 (no sig diff. OR =0.87 95% CI 0.70-1.06) Cardiac malformations endemic 12.99 vs. non-endemic 5.35 --> OR 2.4 (1.25-4.59), Minor malformations (sig) endemic 48.2 non-endemic 61.78 --> OR 0.77 (0.6-0.99), major malformations OR1.08 (0.77,1.53)
215	C. L. Williams, B. Strobino, A. Weinstein, P. Spierling, F. Medici	Maternal Lyme disease and congenital malformations: a cord blood serosurvey in endemic and control areas	Paediatric and Perinatal Epidemiology	1995	cohort	Cohort of prospectively enrolled pregnant women between 1986 and 1988 in an endemic and non-endemic LD area	Westchester County, New York & Rockland County,NY		1986-1988	LD +Ve vs -VE in the endemic cohort		congenital malformations		LD +Ve	LD -vE	malformation +ve	malformation -Ve			b4 preg = 8.7% / during preg = 16.7% - all malformations noted were "major"	b4 preg= 23 / during preg = 6			total malformations in endemic cohort 7.8%/ total major malformations in endemic cohort 2.8%	2363 controls history of LD (missing values)/ 2380 controls gestational LD						Only infants from the endemic cohort were included here since the numbers of exposed were so small in the control cohort. There were no significant differences between any of the possible exposure categories and the population as a whole. There were two infants born with malformations whose mothers had Lyme disease before the study pregnancy. One infant died of severe multiple congenital heart de…
215	C. L. Williams, B. Strobino, A. Weinstein, P. Spierling, F. Medici	Maternal Lyme disease and congenital malformations: a cord blood serosurvey in endemic and control areas	Paediatric and Perinatal Epidemiology	1995	cohort	Cohort of prospectively enrolled pregnant women between 1986 and 1988 in an endemic and non-endemic LD area	Westchester County, New York & Rockland County,NY		1986-1988	history of tickbite vs. no history		congenital malformations		history of tickbites	no history of tickbites	malformation +ve ALL/ Major/ Minor	malformation -Ve	8/3/5	59/64/62		187/66/110	2141/2253/2209									Only infants from the endemic cohort were included here since the numbers of exposed were so small in the control cohort. There were no significant differences between any of the possible exposure categories and the population as a whole. There were two infants born with malformations whose mothers had Lyme disease before the study pregnancy. One infant died of severe multiple congenital heart de…
237	B. A. Strobino, C. L. Williams, S. Abid, R. Chalson, P. Spierling	Lyme disease and pregnancy outcome: a prospective study of two thousand prenatal patients	American Journal of Obstetrics & Gynecology	1993	cohort	prospective enrollment of pregnant women at their first prenatal appointment May 1988 to April 1990 from 7 obstetrical offices that feed into 2 hospitals	Westchester, NY	Phelps Memorial Hospital center and Northern Westchester Hospital Center	May 1988 to April 1990	positive LD titre or clinical history of LD	serology FIAX and/or ELISA by Cambridge Biosciences (due to sp issues with FIAX) AND a WB for confirmation. (WB not described)	pregnancy ended in miscarriage vs. term birth	clinical assessment	LD +ve	LD -ve	miscarriage	birth			0	11			0.081	1510						Pregnancy loss in the study: 1929 pregnancies - 150 (7.8%) miscarriages, 5 (0.3%) stillbirths, 4 (0.2%) neonatal deaths, and 4 (0.2%) abortions induced due to fetal abnormality. This is less than the population rate of 10-15%. Other RFs: LD <1 year before conception and misscarriage 4/29, LD > 1 year before conception and miscarriage 2/21. History of miscarriages and LD sero status: 2/11 LD+vs an…
237	B. A. Strobino, C. L. Williams, S. Abid, R. Chalson, P. Spierling	Lyme disease and pregnancy outcome: a prospective study of two thousand prenatal patients	American Journal of Obstetrics & Gynecology	1993	cohort	Two hospitals in NY in high LD endemic area. Unselected prospective survey of virtually all pregnant women in the are from May 1988- March 1990	Westchester NY	Phelps Memorial Hospital Center and Northern Westchester Hospital Center	May 1988- March 1990	LD + or -	questionnaires	fetal deaths in study pregnancy	clinical assessment	LD ever	No LD	fetal death	no fetal death			0.076	79			0.08	1731						LD during study pregnancy is 0% of 15
237	B. A. Strobino, C. L. Williams, S. Abid, R. Chalson, P. Spierling	Lyme disease and pregnancy outcome: a prospective study of two thousand prenatal patients	American Journal of Obstetrics & Gynecology	1993	cohort	prospective enrollment of pregnant women at their first prenatal appointment May 1988 to April 1990 from 7 obstetrical offices that feed into 2 hospitals	Westchester, NY	Phelps Memorial Hospital center and Northern Westchester Hospital Center	May 1988 to April 1990	history of tickbite vs. no history		miscarriage history +ve / -ve		tickbite history (during pregnancy / <3yrs before pregnancy)	no tickbite history	miscarriage history	no miscarriage history			27.1 /27.5	70 / 222			19.1	1503					p< 0.01 that the risk of miscarriage was lower in women that did not have a history of tick bites.	Not significant associations: LD during pregnancy, LD within the year of conception, LD >1yr before conception, LD timing unknown --> no association with having 1+ misscarriages before the study, no increase of fetal death during the study, and no fetal deaths women with LD acquired during the study.
237	B. A. Strobino, C. L. Williams, S. Abid, R. Chalson, P. Spierling	Lyme disease and pregnancy outcome: a prospective study of two thousand prenatal patients	American Journal of Obstetrics & Gynecology	1993	cohort	prospective enrollment of pregnant women at their first prenatal appointment May 1988 to April 1990 from 7 obstetrical offices that feed into 2 hospitals	Westchester, NY	Phelps Memorial Hospital center and Northern Westchester Hospital Center	May 1988 to April 1990	Lyme disease titre or history	see previous line	Congenital defects in study birth Major/Minor vs. healthy	clinical assessment	LD +ve	LD -ve	congenital defect Major / Minor	Healthy birth			10.1% / 20.0%	11			5.6% / 11.0%	1510		OR	clinical gestational LD & minor defects: 0.80 (0.10, 6.28) n=1521. Clinical gestational LD & all defects: 0.53 (00.07 4.16)n=1521. LD<1 ys before conception and all defects 1.65 (0.60 4.57) n=1760, LD > 1 year before conception and all defects 2.94 (0.98 8.86) n=1752.		The reproductive experience of the 11 women with positive LD titres did not significantly differe from that of women who had never had LD.	In the LD +ve group 3 congenital defects were reported = 2 minor (metatarsus adductus and stomach reflux) and one child with multiple anomalies with Vaxter (vertebral defects, improforate anus, tracheoesophageal fistula, and radial and renal dysplasia) association. In the LD -ve group there were 116 minor defects including 31 with metatarsus adductus and 6 with stomach reflux. there were 59 major…
237	B. A. Strobino, C. L. Williams, S. Abid, R. Chalson, P. Spierling	Lyme disease and pregnancy outcome: a prospective study of two thousand prenatal patients	American Journal of Obstetrics & Gynecology	1993	cohort	prospective enrollment of pregnant women at their first prenatal appointment May 1988 to April 1990 from 7 obstetrical offices that feed into 2 hospitals	Westchester, NY	Phelps Memorial Hospital center and Northern Westchester Hospital Center	May 1988 to April 1990	tickbite history - < 3 years before pregnancy vs. no tickbite history		all congenital defects / major / minor		History of tickbites <3 yr before pregnancy	no tickbite history	+ve congenital defects / major / minor	no defects			22.6% /7.3% / 15.2%	?			15.1 / 5.0 / 10.1	?		OR	1.35 (0.72, 2.53) / 0.59 (0.14, 2.49) / 1.76 (0.90-3.46)		Women with a history of tickbites in the last 3 yrs had a higher odds of a congenital defect and this higher odds was related to the frequency of minor defects in the study population.	No other associations examined for a relationship with congenital defects and exposure to LD surrogate measures: LD ever, during preg, <1yr b4 preg, <1yr b4 preg, tickbite during preg, residence high-risk due to wooded area or deer around home. Authors discuss their power to detect a difference in the LD +ve vs. -ve groups: this analysis could only identify an OR of >3.5 for all malformations tak…
284	D. Nadal, U. A. Hunziker, H. U. Bucher, W. H. Hitzig, G. Duc	Infants born to mothers with antibodies against Borrelia burgdorferi at delivery	European Journal of Pediatrics	1989	crosssectional	Samples were collected from all pregnant women and their offspring giving birth (this represented 87% of the live births during the study period) The 13% missing were missing newborn serum samples.	Zurich , switzerland	Department of Obstetrics, University of Zurich	April 1986 to 31 March 1987	maternal LD +ve serology vs. -ve serology at time of delivery. Clinical retrospective look: Among 5 of the remaining 12 mothers, a history of symptoms compatible with pregestational Lyme disease was found (one with erythema chronicum migrans, one with arthralgia, one with recurrent headaches, and two with paresthesia). A sixth woman recalled a tick bite before pregnancy. Only one woman had experi…	Antibody titres against B. burgdorferi were determined by indirect immunofluorescence assay using slides coated with the strain B31 as previously described [8] and fluoresceinisothiocyanate labelled goat anti-human-IgG or IgM (Behringwerke AG, Marburg, Germany). The threshold titre for IgG was 1 : 64. In addition, sera with titres -> 1 : 64 were examined for IgM-antibodies. The results were read …	abnormalities in infants +ve/-ve LD+ve women infants' abnormalities: Eight of the 12 children were born at term, 2 were preterms and 2 postterms. Delayed adaptation was observed in a preterm infant after caesarean section carried out because of fetal distress and in a postterm infant delivered by vacuum extraction. All other infants were born spontaneously. Seven children had a remarkable newborn…	the records of the neonates were checked for abnormalities. A detailed history, in particular with regard to Lyme disease, was obtained from both the mothers and the paediatricians. Clinical examination of the children was carried out either by the paediatrician or at the University Children's Hospital by two of us (D.N., U.H.). On that occasion, serum samples were drawn from the children for det…	LD +	LD -	abnormality in infant (BUT they only reported this for the LD+ve group ;()	healthy	6			12	?			1416 mothers (1434 infants)					Prevalence of elevated anti-BB IgG titres was 0.85% in this population	11/12 infants with abnormalities at birth had resolved by 9 months. IgG antibodies to BB, likely due to maternal antibodies, had dropped in all infants and no IgM was detected. The one mother with untreated LD during pregnancy had a baby with a cardiac defect that was not resolved by 9 months.
317	L. E. Markowitz, A. C. Steere, J. L. Benach, J. D. Slade, C. V. Broome	Lyme disease during pregnancy	JAMA	1986	case series	Case Finding.—Cases were identified by review of records at the Yale University School of Medicine, New Haven, Conn, through the Centers for Disease Control, Atlanta, surveillance system, and through inquiries to the Centers for Disease Con¬ trol by private physicians and patients. Case Definition.—A case was defined as (1) ECM in a woman during pregnancy; or (2) if no history of ECM, onset of ne…	USA- NR	multiple.	1976-1984	LD and treated vs. LD and not treated		Abnormal vs normal pregnancy outcome		LD and treated	LD and not treated	abnormal pregnancy outcome	normal pregnancy outcome	3		0.23	13	2		0.33	6					The difference was not statistically significant (test not described) Tx diff? There was no significant difference in outcome by antimicrobial therapy or trimester of onset.
317	L. E. Markowitz, A. C. Steere, J. L. Benach, J. D. Slade, C. V. Broome	Lyme disease during pregnancy	JAMA	1986	2					Systemic LD vs EM LD (acute localized)		abnormal outcome vs normal outcome		systemic LD	EM LD	abnormal pregnancy outcome	normal pregnancy outcome	3		0.43	7	2		0.17	12					This difference was not statistically significant either. (power issue)
514	F. Londero, L. San Marco, D. Silvestri, M. Ruscio, D. Bassini	Lyme disease in pregnancy	Progresos en Obstetricia y Ginecologia	1998	2	"We have screened 608 pregnant women (years 1992-94)" I suspect this was a retrospective analysis or an analysis of serology at birth/miscarriage, although this is not stated. It is presented like a crossectional without a description of how patients were included in the study ;(	Obstet Gynecol Dept and Laboratory dept. A.S.S. n. 33 Alto Friuli, Gemona-ltaly		1992-1995	608 pregnant women screened for LD serology, 40 were sero positive IgG or IgG+IgM and of these women only 8 had symptoms of LD (symptoms +ve vs. no symptoms -ve)	ELISA + WB to determine +ver serology and clinical evaluation to determine symptoms vs. asymptomatic	pregnancy outcome: abnormal vs. normal.	clincal assessment	Symptoms	asymptomatic	abnormal	normal	0	8		8	5	27		32					All women that experienced a spontaneous abortion were asymptomatic for LD. No stats done.
553	J. Hercogova, M. Tomankova, D. Frosslova, D. Janovska	Early stage of Lyme borreliosis during pregnancy: Treatment of 15 women with erythema migrans	Cesko-Slovenska Gynekologie	1993	XS	In July 1987, we examined a total of 15 Pregnant with erythema migrans. The patients were sent our specialized clinic for the treatment of skin forms of lymesic bon-eliosis by peripheral derma- tovenerology or general practitioners. The patients were investigated clinically and serologically for the presence of spe- antibodies against Borrelia burgdorferi (Method ELISA, using an antigen prepared …	czech republic?		1987	Pregnant women with EM or EM and LD symptoms .	presence of spe- antibodies against Borrelia burgdorferi (Method ELISA, using an antigen prepared from strain Borrelia recurrentis, which has been replaced since April 1990 strain of Borrelia burgdorferi) (2, 3].	abnormal pregnancy outcomes.	clincal evaluation	EM only	EM +symptoms	abnormal outcome	normal		9		9		6		6					- infant was born at 37 weeks, all were healthy.	- 8/15 remembered a tick bite - 8/15 had elevated IgM at diagnosis - tx occured in 1st (3), snd (5) , 3rd (5) trimesters and post deliver (2). -Cord blood was +ve in 1/8 children tested --> IgG only and mother was positive (passive immunity) - Table 1 has IPD if needed.
591	G. Carlomagno, V. Luksa, G. Candussi, G. Magaton Rizzi, G. Trevisan	Lyme Borrelia positive serology associated with spontaneous abortion in an endemic Italian area	Acta Europaea Fertilitatis	1988	CC	49 cases of spontaneous abortion and 49 pregnancies carried to term identified by the same physician ? were examined for sero reactivity to BB and LD occurrence in relation to pregnancy outcomes	Triste Italy	NR	1988	49 cases of spontaneous abortion/ 49 pregnancies carried to term	clinical outcomes	LD sero +ve / -ve in 1st trimester of pregnancy (all but 4 tested early). This means that they would have had LD before conception (likely)... and there is no indication is any of them acquired LD later in pregnancy.	Antibodies to BB by indirect immunoflouresce supplied by Virion (swiss strain of BB ATCC-35211) and by adsorption of Treponema. IgG was positive if >= 1:64.	abortion group	term pregnancy group	LD +ve	LD -ve	6	43	0.122	49	3	46		49					no stats done. abortion group, 4/6 had a history of LD 6-36m prior to abortion. None of the 3/49 sero positive pregnancies that wen to term remembered a tickbite, EM rash etc. AND all infants were healthy.
654	C.A.; Russell Ciesielski	Prospective study of pregnancy outcome in women with Lyme disease (abstract).	27th ICAAC	1987	case series	prospectively identified 17 women who acquired LD while pregnant. all women were definite LD cases by CDC criteria, all were enrolled before delivery, and each had received antimicrobials after LD was diagnosed. 5 1st trimester, 8 2nd trimester and 4 3rd trimester.	NR	NR	NR	LD +ve (no negatives)	CDC criteria for diagnosis- not stated	abnormal pregnancy outcome vs normal pregnancy outcome (healthy child)	clinical assessment + IgM from cord blood examined -- all negative.	LD +ve		abnormal	healthy	2	15		17									There were two abnormal outcomes in the group of 17. 1) spontaneous abortion at 13 wks (LD at 4wks). Cultures and stains were not BB positive. 2) Child delivered with syndactyly (LD at 7 wks)
656	Dlesk	Lyme seropositivity and pregnancy outcome in the absence of symptoms of Lyme disease.		1989	2	prospective enrollment of healthy women presenting for prenatal care, these women did not show any signs of LD. Serology done at initial prenatal visit and postpartum. Pregnancy outcome was recorded.	NR (assume Wisconsin)	NR	NR	LD serology LD+ve/ LD-ve	indirect flourescent antibody assay (IFA) - not described.	miscarriage +ve or carried to term	clinical assessment.	LD +VE	LD -Ve	miscarried	carried to term	1	13		14	11	101		112					There were n=116 for which complete data was available. 1/12 miscarriages was to an LD sero +ve mom. This was considered to be inline with the null hypothesis that there is no difference in the risk of miscarriage between LD +ve and -ve women (p=016).	no other abnormal pregnancy outcomes were described
1640	Christine L. Williams, Jorge L. Benach, Anita S. Curran, Paul Spierling, Frank Medici	Lyme Disease during Pregnancy A Cord Blood Serosurvey	Annals of the New York Academy of Sciences	1988	2	within the endemic cohort, malformations were evaluated.			1985	Living in an endemic area, cord blood +ve or -Ve	Cord blood sera were analyzed for antibody to B. burgdorferi by both IFA and ELISA, and results were sent to the infant's pediatrician along with a request for a follow-up at 6 months of age (TABLE 1).	malformation +ve/-ve	clinical diagnosis - codes extracted from charts.	BB IgG +ve	BB IgG -Ve	malformation	normal	1	25			21	208			nonendemic cohort sero x malformations S+M+ 0, S+M- 4, S-M+ 16, S-M- 146				25 (8.9%) among the 282 endemic infants and 20 (11.0%) among the 181 controls . malformations included 10 (3.5%) among the endemic infants and 8 (4.4%) for the controls. There was no association between the presence of antibody to B. burgdorferi and occurrence of a congenital malformation	Infants with detectable Lyme disease antibody were somewhat more likely to be of lower birthweight (150 grams less than seronegative babies) and small for gestational age compared with seronegative infants (6.9% vs. 2.8%), and to have had some degree of neonatal jaundice (43.3% vs. 24.8%), although these differences were not statistically significant. Conversely, occurrence of rash or heart murmu…
1640	Christine L. Williams, Jorge L. Benach, Anita S. Curran, Paul Spierling, Frank Medici	Lyme Disease during Pregnancy A Cord Blood Serosurvey	Annals of the New York Academy of Sciences	1988	2	A total of 463 infants were enrolled, 282 from the endemic area and 18 1 from the control. Of these infants, 421 cord blood sera were obtained (91%), 255 from the endemic cohort and 166 from the control. f two cohorts of babies, one born in a hospital located in a Lyme disease endemic area and the other born in a nonendemic area. This 6-month 1985 pilot study is the subject of this report. During…	not stated - assumed NY state, USA	not stated	1985	mothers reside in a LD endemic vs. non-endemic area	samples were drawn from two distinct areas	malformation +ve/-ve	clinical diagnosis - codes extracted from charts.	endemic	non-endemic	malformation	normal	22	233		255	16	150		166					Overall, 30 newborns (7.1%) were born with some detectable antibody to B. burgdorferi, 26 (10.2%) in the endemic cohort and 4 (2.4%) in the nonendemic cohort. (All of the sera with detectable antibody were negative for IgM-specific antibody). Six newborns had significant antibody levels (IFA 1 : 64 or above, or ELISA >.200). Five of these six infants were from the endemic area, and in two cases L…
1642	Bracero; Wormser	Prevalence of seropositivity to the Lyme disease spirochete during pregnancy in an epidemic area. A preliminary report.	journal of maternal and fetal investigations	1992	cohort	All pregnant women presenting for their first antepartum care visit at the Westchester County Medical Center obstetrical clinic or as transports from regional hospitals between July 1988 and June 1989 underwent serological screening for antibodies to B. burgdorferi. The FIAX test (Whittaker Bioproducts Inc., Walkersville, MD, USA) was done according to manufacturer's recommendations. A FIAX resul…	NY, USA	Westchester County Medical Center obstetrical clinic,	july 1988-June 1989	Mother sero +ve vs. -ve for BB	serological screening for antibodies to B. burgdorferi. The FIAX test (Whittaker Bioproducts Inc., Walkersville, MD, USA) was done according to manufacturer's recommendations. A FIAX result greater than 75 was regarded as positive. A FIAX result of 50-75 was considered equivocal and repeated. A result of less than 50 was negative. Reported sensitivity and specificity rates of this test are 73% an…	adverse pregnancy outcome +ve vs. -ve	clinical assessment	LD +ve serology in mother	LD -ve serology in mother	adverse outcome includes:Premature rupture of membranes, premature labour, low birth weight, apgar <7, small for gestational age and congenital anomaly	healthy/normal	1/1/2/1/1/0	6/6/5/6/6/7		7	18/13/19/6/3/1	109/114/108/121/124/126		127					We compared the women who tested positive for Lyme disease to women with false positive serology, to those with equivocal serology, and to 116 randomly selected antepartum women who tested negative for Lyme disease. We found no statistically significant differences in the incidence of adverse pregnancy outcomes among these groups. Adverse outcomes in the LD +ve group = 2 infants 1 had a low birth…
1642	Bracero; Wormser	Prevalence of seropositivity to the Lyme disease spirochete during pregnancy in an epidemic area. A preliminary report.	journal of maternal and fetal investigations	1992	cohort	All pregnant women presenting for their first antepartum care visit at the Westchester County Medical Center obstetrical clinic or as transports from regional hospitals between July 1988 and June 1989 underwent serological screening for antibodies to B. burgdorferi. The FIAX test (Whittaker Bioproducts Inc., Walkersville, MD, USA) was done according to manufacturer's recommendations. A FIAX resul…	NY, USA	Westchester County Medical Center obstetrical clinic,	july 1988-June 1989	Mother sero +ve vs. -ve for BB	serological screening for antibodies to B. burgdorferi. The FIAX test (Whittaker Bioproducts Inc., Walkersville, MD, USA) was done according to manufacturer's recommendations. A FIAX result greater than 75 was regarded as positive. A FIAX result of 50-75 was considered equivocal and repeated. A result of less than 50 was negative. Reported sensitivity and specificity rates of this test are 73% an…	adverse pregnancy outcome +ve vs. -ve	clinical assessment	LD +ve symptomatic in mother	LD +ve asymptomatic in mother	adverse outcome includes:Premature rupture of membranes, premature labour, low birth weight, apgar <7, small for gestational age and congenital anomaly	healthy/normal	3	1		4	0	3		3					In our study, the three women with positive serol- ' ogy and clinical symptoms received antibiotic therapy and all had good pregnancy outcomes whereas 3/4 untreated/not symptomatic but sero +ve women had adverse birth outcomes. This suggests but does not prove that proper antibiotic treatment can be beneficial to the pregnancy outcome. as well as the maternal condition.
[truncated: 1 more columns]
